# Supplementary material for: Identification and Characterization of the ERF Subfamily B3 Group Revealed GhERF13.12 Improves Salt Tolerance in Upland Cotton
Source: Front Plant Sci. 2021 Aug 9;12:705883. doi: 10.3389/fpls.2021.705883 (PMC8382128; doi:10.3389/fpls.2021.705883)
Supplement: Supplementary Table 1 — List of primers used in this study (5′-3′). [file Data_Sheet_1.xlsx]

## Sheet: Supplementary Table 1
Table S1. Primer sequences used in this study (5' - 3')
Name	Forward	Reverse	Function
Gh_A08G1502	TCCGAGATGCTTTAACCGTG	GCCCTATCTACTTTCCTTACCG	For real-time PCR and semi-quantitative RT-PCR
Gh_A08G1503	GAGGAAACGGAGCAGAGATAAC	GTCCAAATCCCAAAACGCTG
Gh_A10G1008	CAGACATGGGACAAGGGTATG	GACTCCCTCACTCTTTCCAC
Gh_A11G2282	AGGAATGGTGTTAGGGTTTGG	TCGTAGACTTTGTCCATTGGG
Gh_A12G0875	TTTCCCTCACTTAATCGGCTC	CCGCTTTGACATAGACGAGAC
Gh_D05G1500	TCTTAACTTCCCGCTTCACAC	AGTGCCTTGACCATTAGTTGTAG
Gh_D07G0441	ACAATCCACCCTAAGCCAAC	ACCCCTGTAATGCCTTTTCTC
Gh_D08G0629	GAGCGGCTTTTAATATGCGTG	GTTACTGCTCACTCTCACCG
Gh_D08G1798	CGGGTTTGGTTAGGTACTTTTG	TCAGGTTTCCCGGAATTCAC
Gh_D08G2044	AGAGGTTACTTCCGAGGTTAAAC	GTTCCTATCCATACCCTAACGC
Gh_A09G1985	TTATGATAGAGCCGCTTATGCC	GAAGACGAAGATGAGGAACCAG
Gh_D12G0960	GGATCTGGTTGGGTACTTACG	TTATTGCTCACTCTTACCGGC
Gh_D12G1951	AGGTAACGGTGGCAGAATG	GATAAGGGTGATAAGAGTGGGC
Gh_A07G1934	GGTCACTCGGCTATTCTCAAC	ACAAGATGAAGAGGCTGGAAAG
Gh_A09G2285	GGTACCTATAACACAGCCGAAG	GCAGAGTAAGAGCTGGTGAAG
GhP5CS	TTGAAATAGTGGACGACGTGGC	CTCAGCGCCTAGACCAAATCG
GhAAO	TGAGCTCGGTCAGGGTCTC	TGCAGACAAGTTCACGGAAATCA
GhAPX	GTCTCTGGTCCTAATGAGTGTCC	CCTCCTGGTGCTCCTGGT
GhRD29	AACTCCGGCAGAAACCATGGAC	TCTGCAATAACAGAGGTCGCCG
GhHis	TCAAGACTGATTTGCGTTTCCA	GCGCAAAGGTTGGTGTCTTC
AtP5CS1	CAGCTTGCGGAATTAAACTCG	CCCATCAAGTTCAGTCTGAGG
AtASA1	GATGGAGTTCTTGACCCGAAG	ACTTCAGTTGGACCAGCATAG
AtCOR15A	CTCAGGAGCTGTTCTCACTGG	CCGTCACGAAATCTGAAGC
AtRD29B	GATACCTTCCGACCAGATAGC	TTCCTTCTCCACCTTTTCCTTC
AtAAO1	CGCTGATAAGTCTCATCCACC	CCGCTGCAAAACTCTTACAAG
AtMAPKKK18	GGAATGTCACGAGGATGAGAG	CAATCCTCACCGTCCAAGTC
AtP5CS2	TCTCTGATGGTTTTAGGTTCGG	GTCCCTTTCCTCTCATTATCCATC
AtAPX	GAAGCCTGAGACGAAGTACAC	GCATCAGTGGGTAGGACAAG
AtCOR47	AGCATTCTTGGCGCTTATTGCTCG	TCCCTGCTCGTGAGAAATGTTGGA
AtACTIN2	GTCGTACAACCGGTATTGTGC	CACAAACGAGGGCTGGAACAAG
TRV::GhERF13.12	TGCTCTAGA AGTTTGAGCGAAGGATTGAGTC	TCCCCCGGG ACCCATGAATGCTCTGTGGA	For construction of TRV::GhERF13.12 vector
pEG101-GhERF13.12	CAAAAAAGCAGGCTCAGGGGATATCATGTATGGAGAAAGTGTC	AAAGCTGGGTGCAGGGCGATATCGTCACGAAGCCGATGATAACCA	For construction of 35S::YFP-GhERF13.12 vector
pCAMBI2300-GhERF13.12	TGCTCTAGAATGTATGGAGAAAGTGTC	CCCGGGCGAAGCCGATGATAACCA	For construction of 35S::GhERF13.12 vector

## Sheet: Supplementary Table 2
	Table S2. List of identified ERF-B3 genes
	A. thaliana	G. arboreum (CRI)	G. raimondii (JGI)	G. hirsutum (NAU)
	AT5G07580	Ga12G0646	Gorai.001G051300.1	Gh_A03G0066.1
	AT1G04370	Ga01G2823	Gorai.004G220800.1	Gh_A03G0524.1
	AT1G06160	Ga03G0446	Gorai.005G049300.1	Gh_A03G1349.1
	AT2G31230	Ga03G0447	Gorai.001G051200.1	Gh_A05G1331.1
	AT2G44840	Ga03G2468	Gorai.001G176700.1	Gh_A06G1176.1
	AT3G23220	Ga06G1540	Gorai.001G252900.1	Gh_A07G0377.1
	AT3G23230	Ga07G0526	Gorai.004G195300.1	Gh_A07G0378.1
	AT3G23240	Ga08G1952	Gorai.005G049200.1	Gh_A07G0379.1
	AT4G17490	Ga08G1955	Gorai.005G238000.1	Gh_A07G1381.1
	AT4G17500	Ga08G2226	Gorai.006G214100.1	Gh_A07G1382.1
	AT4G18450	Ga09G2202	Gorai.006G249800.1	Gh_A07G1929.1
	AT4G34410	Ga09G2579	Gorai.007G046100.1	Gh_A07G1932.1
	AT5G43410	Ga10G1315	Gorai.008G108400.1	Gh_A07G1934.1
	AT5G47220	Ga10G1327	Gorai.008G214000.1	Gh_A08G0416.1
	AT5G47230	Ga11G3665	Gorai.008G232500.1	Gh_A08G0537.1
	AT5G51190	Ga12G0841	Gorai.008G232600.1	Gh_A08G0540.1
	AT5G61590	Ga12G1957	Gorai.010G156500.1	Gh_A08G1245.1
	AT5G61600	Ga07G2461	Gorai.009G165500.1	Gh_A08G1500.1
				Gh_A08G1502.1
				Gh_A08G1503.1
				Gh_A08G1686.1
				Gh_A09G1760.1
				Gh_A09G1985.1
				Gh_A09G1986.1
				Gh_A09G1987.1
				Gh_A09G1988.1
				Gh_A10G0271.1
				Gh_A10G1008.1
				Gh_A10G2298.1
				Gh_A11G0366.1
				Gh_A11G0367.1
				Gh_A11G1198.1
				Gh_A11G1199.1
				Gh_A11G2281.1
				Gh_A11G2282.1
				Gh_A12G0216.1
				Gh_A12G0875.1
				Gh_A12G0876.1
				Gh_A12G0877.1
				Gh_A12G1761.1
				Gh_A12G1784.1
				Gh_A12G1953.1
				Gh_A12G1954.1
				Gh_A12G1955.1
				Gh_A13G0350.1
				Gh_A13G1479.1
				Gh_A13G1480.1
				Gh_D02G0429.1
				Gh_D02G0430.1
				Gh_D02G1788.1
				Gh_D02G2086.1
				Gh_D03G1591.1
				Gh_D05G1500.1
				Gh_D06G1408.1
				Gh_D07G0440.1
				Gh_D07G0441.1
				Gh_D07G0442.1
				Gh_D07G1485.1
				Gh_D07G1486.1
				Gh_D07G2491.1
				Gh_D07G2497.1
				Gh_D08G0506.1
				Gh_D08G0629.1
				Gh_D08G1534.1
				Gh_D08G1535.1
				Gh_D08G1798.1
				Gh_D08G1799.1
				Gh_D08G1800.1
				Gh_D08G1801.1
				Gh_D08G2044.1
				Gh_D09G1869.1
				Gh_D09G2186.1
				Gh_D09G2187.1
				Gh_D09G2188.1
				Gh_D09G2189.1
				Gh_D09G2285.1
				Gh_D10G1536.1
				Gh_D10G1537.1
				Gh_D11G0426.1
				Gh_D11G0427.1
				Gh_D11G1355.1
				Gh_D12G0217.1
				Gh_D12G0958.1
				Gh_D12G0959.1
				Gh_D12G0960.1
				Gh_D12G1951.1
				Gh_D12G2133.1
				Gh_D12G2134.1
				Gh_D12G2135.1
				Gh_D13G0393.1
				Gh_D13G1806.1
				Gh_Sca017163G01.1
				Gh_Sca103349G01.1
				Gh_Sca115107G01.1

## Sheet: Supplementary Table 3
	Table S3. Type of gene duplication in cotton ERF-B3 genes
	G. arboreum (CRI)		G. raimondii (JGI)		G. hirsutum (NAU)
	Gene Name	Duplication type	Gene Name	Duplication type	Gene Name	Duplication type
	Ga01G2823	WGD or Segmental	Gorai.001G051300.1	WGD or Segmental	Gh_A03G0066.1	WGD or Segmental
	Ga03G0446	WGD or Segmental	Gorai.004G220800.1	N/A	Gh_A03G0524.1	WGD or Segmental
	Ga03G0447	WGD or Segmental	Gorai.005G049300.1	N/A	Gh_A03G1349.1	WGD or Segmental
	Ga03G2468	WGD or Segmental	Gorai.001G051200.1	WGD or Segmental	Gh_A05G1331.1	WGD or Segmental
	Ga06G1540	WGD or Segmental	Gorai.001G176700.1	WGD or Segmental	Gh_A06G1176.1	Dispersed
	Ga07G0526	WGD or Segmental	Gorai.001G252900.1	Dispersed	Gh_A07G0377.1	WGD or Segmental
	Ga08G1952	WGD or Segmental	Gorai.004G195300.1	WGD or Segmental	Gh_A07G0378.1	WGD or Segmental
	Ga08G1955	WGD or Segmental	Gorai.005G049200.1	WGD or Segmental	Gh_A07G0379.1	WGD or Segmental
	Ga08G2226	WGD or Segmental	Gorai.005G238000.1	N/A	Gh_A07G1381.1	WGD or Segmental
	Ga09G2202	WGD or Segmental	Gorai.006G214100.1	WGD or Segmental	Gh_A07G1382.1	WGD or Segmental
	Ga09G2579	WGD or Segmental	Gorai.006G249800.1	WGD or Segmental	Gh_A07G1929.1	WGD or Segmental
	Ga10G1315	WGD or Segmental	Gorai.007G046100.1	WGD or Segmental	Gh_A07G1932.1	Dispersed
	Ga10G1327	WGD or Segmental	Gorai.008G108400.1	WGD or Segmental	Gh_A07G1934.1	Dispersed
	Ga11G3665	WGD or Segmental	Gorai.008G214000.1	WGD or Segmental	Gh_A08G0416.1	WGD or Segmental
	Ga12G0646	Dispersed	Gorai.008G232500.1	WGD or Segmental	Gh_A08G0537.1	WGD or Segmental
	Ga12G0841	WGD or Segmental	Gorai.008G232600.1	WGD or Segmental	Gh_A08G0540.1	Dispersed
	Ga12G1957	Dispersed	Gorai.010G156500.1	WGD or Segmental	Gh_A08G1245.1	WGD or Segmental
	Ga07G2461	WGD or Segmental	Gorai.009G165500.1	WGD or Segmental	Gh_A08G1500.1	WGD or Segmental
					Gh_A08G1502.1	Dispersed
					Gh_A08G1503.1	WGD or Segmental
					Gh_A08G1686.1	WGD or Segmental
					Gh_A09G1760.1	WGD or Segmental
					Gh_A09G1985.1	WGD or Segmental
					Gh_A09G1986.1	WGD or Segmental
					Gh_A09G1987.1	Dispersed
					Gh_A09G1988.1	Dispersed
					Gh_A10G0271.1	WGD or Segmental
					Gh_A10G1008.1	WGD or Segmental
					Gh_A10G2298.1	Dispersed
					Gh_A11G0366.1	WGD or Segmental
					Gh_A11G0367.1	WGD or Segmental
					Gh_A11G1198.1	WGD or Segmental
					Gh_A11G1199.1	WGD or Segmental
					Gh_A11G2281.1	Dispersed
					Gh_A11G2282.1	Dispersed
					Gh_A12G0216.1	WGD or Segmental
					Gh_A12G0875.1	WGD or Segmental
					Gh_A12G0876.1	WGD or Segmental
					Gh_A12G0877.1	WGD or Segmental
					Gh_A12G1761.1	WGD or Segmental
					Gh_A12G1784.1	WGD or Segmental
					Gh_A12G1953.1	WGD or Segmental
					Gh_A12G1954.1	WGD or Segmental
					Gh_A12G1955.1	Dispersed
					Gh_A13G0350.1	WGD or Segmental
					Gh_A13G1479.1	WGD or Segmental
					Gh_A13G1480.1	Dispersed
					Gh_D02G0429.1	WGD or Segmental
					Gh_D02G0430.1	WGD or Segmental
					Gh_D02G1788.1	WGD or Segmental
					Gh_D02G2086.1	WGD or Segmental
					Gh_D03G1591.1	WGD or Segmental
					Gh_D05G1500.1	WGD or Segmental
					Gh_D06G1408.1	WGD or Segmental
					Gh_D07G0440.1	WGD or Segmental
					Gh_D07G0441.1	Dispersed
					Gh_D07G0442.1	WGD or Segmental
					Gh_D07G1485.1	WGD or Segmental
					Gh_D07G1486.1	WGD or Segmental
					Gh_D07G2491.1	Dispersed
					Gh_D07G2497.1	Dispersed
					Gh_D08G0506.1	WGD or Segmental
					Gh_D08G0629.1	WGD or Segmental
					Gh_D08G1534.1	WGD or Segmental
					Gh_D08G1535.1	WGD or Segmental
					Gh_D08G1798.1	WGD or Segmental
					Gh_D08G1799.1	Dispersed
					Gh_D08G1800.1	Dispersed
					Gh_D08G1801.1	WGD or Segmental
					Gh_D08G2044.1	WGD or Segmental
					Gh_D09G1869.1	WGD or Segmental
					Gh_D09G2186.1	WGD or Segmental
					Gh_D09G2187.1	WGD or Segmental
					Gh_D09G2188.1	Dispersed
					Gh_D09G2189.1	Dispersed
					Gh_D09G2285.1	WGD or Segmental
					Gh_D10G1536.1	WGD or Segmental
					Gh_D10G1537.1	WGD or Segmental
					Gh_D11G0426.1	WGD or Segmental
					Gh_D11G0427.1	WGD or Segmental
					Gh_D11G1355.1	WGD or Segmental
					Gh_D12G0217.1	WGD or Segmental
					Gh_D12G0958.1	WGD or Segmental
					Gh_D12G0959.1	WGD or Segmental
					Gh_D12G0960.1	WGD or Segmental
					Gh_D12G1951.1	WGD or Segmental
					Gh_D12G2133.1	WGD or Segmental
					Gh_D12G2134.1	WGD or Segmental
					Gh_D12G2135.1	Dispersed
					Gh_D13G0393.1	WGD or Segmental
					Gh_D13G1806.1	WGD or Segmental
					Gh_Sca017163G01.1	Dispersed
					Gh_Sca103349G01.1	Dispersed
					Gh_Sca115107G01.1	Singleton

## Sheet: Supplementary Table 4
Table S4. Cotton ERF-B3 genes orthologous/paralogous pairs and their Ka/Ks values
Sr#	Gene orthologous/paralogous pairs		Ka/Ks values
	Gene	Orthologous/paralogous	Ka	Ks	Ka/Ks
1	Gh_A03G0066	Ga01G2823	0.0137935	0.014196	0.971646
2	Gh_A03G0524	Ga01G2056	0	0.00661526	0
3	Gh_A03G1349	Ga03G2050	0.00374182	0.00615388	0.608043
4	Gh_A03G0524	Ga07G0526	0.153759	0.861421	0.178495
5	Gh_A03G0066	Ga08G1955	0.192489	0.525124	0.36656
6	Gh_A03G0524	Ga12G0841	0.222927	0.775476	0.287472
7	Gh_A03G0066	Ga12G0645	0.184759	0.733351	0.251938
8	Gh_A05G1331	Ga05G1685	0.00815115	0.00572795	1.42305
9	Gh_A05G1331	Ga10G2775	0.177044	0.741132	0.238883
10	Gh_A07G0377	Ga01G2056	0.536063	0	0
11	Gh_A07G0377	Ga07G0525	0.00666671	0.0229025	0.29109
12	Gh_A07G0378	Ga07G0526	0	0.0201467	0
13	Gh_A07G0379	Ga07G0527	0.00201884	0.0200012	0.100936
14	Gh_A07G1929	Ga07G2460	0	0.0205492	0
15	Gh_A07G1381	Ga07G1660	0	0	0
16	Gh_A07G1382	Ga07G1661	0.00655742	0	0
17	Gh_A07G1381	Ga07G2460	0.165097	0.843732	0.195674
18	Gh_A07G1382	Ga07G2461	0.295841	0.850251	0.347946
19	Gh_A07G1929	Ga07G1660	0.163898	0.797397	0.205542
20	Gh_A07G1381	Ga10G1327	0.369013	0	0
21	Gh_A07G0377	Ga11G3665	0.211509	1.0698	0.19771
22	Gh_A07G0379	Ga11G3666	0.168469	0.744113	0.226403
23	Gh_A07G1381	Ga11G2674	0.290836	1.78617	0.162827
24	Gh_A07G1929	Ga11G2674	0.295208	0	0
25	Gh_A07G0377	Ga12G0841	0.508883	0	0
26	Gh_A07G0379	Ga12G0843	0.259791	0.779104	0.333448
27	Gh_A08G1503	Ga01G2823	0.195706	0.51986	0.376459
28	Gh_A08G1686	Ga07G2465	0.288969	1.49049	0.193875
29	Gh_A08G1245	Ga08G1653	0.00862078	0.005618	1.53449
30	Gh_A08G1500	Ga08G1952	0.00330852	0.0157762	0.209716
31	Gh_A08G1503	Ga08G1955	0.00400179	0	0
32	Gh_A08G0416	Ga08G0540	0.007955	0.0135904	0.585339
33	Gh_A08G0537	Ga08G0686	0.00381195	0.00623704	0.611179
34	Gh_A08G1686	Ga08G2226	0.00404859	0.0137619	0.294189
35	Gh_A08G1500	Ga09G2202	0.154726	0.630292	0.245483
36	Gh_A08G1245	Ga11G3273	0.245442	0.670734	0.36593
37	Gh_A08G1686	Ga11G2673	0.235887	1.53421	0.153751
38	Gh_A08G0537	Ga11G3274	0.181663	0.683317	0.265854
39	Gh_A08G0537	Ga12G1955	0.239146	0.851445	0.280871
40	Gh_A08G1500	Ga12G0647	0.124202	0.691037	0.179733
41	Gh_A08G1503	Ga12G0645	0.192797	0.759063	0.253993
42	Gh_A08G1245	Ga12G1956	0.249262	0.788986	0.315927
43	Gh_A09G1985	Ga03G0446	0.146455	0.768935	0.190465
44	Gh_A09G1760	Ga08G1952	0.149707	0.645917	0.231775
45	Gh_A09G1985	Ga09G2579	0	0	0
46	Gh_A09G1986	Ga09G2580	0.0210154	0.0207114	1.01468
47	Gh_A09G1760	Ga09G2202	0	0.0101097	0
48	Gh_A09G1760	Ga12G0647	0.12458	0.755613	0.164873
49	Gh_A10G1008	Ga03G0447	0.125891	0.731601	0.172076
50	Gh_A10G0271	Ga05G1685	0.179341	0.74249	0.241539
51	Gh_A10G0271	Ga06G1540	0.202048	0.693352	0.291407
52	Gh_A10G1008	Ga10G1315	0.00436048	0.0147425	0.295776
53	Gh_A10G0271	Ga10G2775	0.00364687	0.0310764	0.117352
54	Gh_A11G1199	Ga03G0447	0.340991	1.57249	0.216848
55	Gh_A11G1198	Ga07G1660	0.295723	1.81373	0.163047
56	Gh_A11G1198	Ga07G2463	0.1942	0.77385	0.250953
57	Gh_A11G1199	Ga07G2466	0.202748	1.13178	0.17914
58	Gh_A11G0366	Ga07G0527	0.168598	0.777619	0.216814
59	Gh_A11G0367	Ga07G0525	0.201558	1.01333	0.198908
60	Gh_A11G1198	Ga10G1327	0.283341	0	0
61	Gh_A11G0366	Ga11G3666	0.00163443	0.0110398	0.14805
62	Gh_A11G0367	Ga11G3665	0.00210748	0.00688868	0.305934
63	Gh_A11G1198	Ga11G2674	0.00347827	0	0
64	Gh_A11G1199	Ga11G2673	0.00381802	0	0
65	Gh_A12G1784	Ga01G2056	0.220238	0.774707	0.284286
66	Gh_A12G1954	Ga01G2823	0.183157	0.726339	0.252165
67	Gh_A12G0216	Ga03G2468	0.252042	0.866568	0.290851
68	Gh_A12G1784	Ga07G0526	0.260402	1.39593	0.186544
69	Gh_A12G1953	Ga08G1952	0.122229	0.687909	0.177682
70	Gh_A12G1954	Ga08G1955	0.169778	0.724494	0.234341
71	Gh_A12G0875	Ga08G1653	0.407075	1.29978	0.313186
72	Gh_A12G0875	Ga08G0686	0.494428	1.51095	0.327231
73	Gh_A12G1953	Ga09G2202	0.122493	0.770551	0.158967
74	Gh_A12G0876	Ga11G3273	0.206531	0.764137	0.27028
75	Gh_A12G0877	Ga11G3274	0.162729	0.745216	0.218365
76	Gh_A12G1761	Ga11G3674	0.212759	0.722947	0.294294
77	Gh_A12G0876	Ga12G1956	0.00225989	0	0
78	Gh_A12G1761	Ga12G0883	0.001875	0	0
79	Gh_A12G1784	Ga12G0841	0.00184871	0.0121154	0.152593
80	Gh_A12G1953	Ga12G0647	0.0017341	0.00534762	0.324276
81	Gh_A12G1954	Ga12G0645	0.129772	0.319204	0.406548
82	Gh_A12G0216	Ga13G0378	0.277879	0.793179	0.350336
83	Gh_A13G0350	Ga03G2468	0.286983	0.935351	0.306819
84	Gh_A13G0350	Ga03G2468	0.286983	0.935351	0.306819
85	Gh_A13G1479	Ga11G1036	0.183571	0.827539	0.221827
86	Gh_A13G1479	Ga13G2130	0.00204325	0	0
87	Gh_A13G0350	Ga13G0378	0.00609605	0.0206731	0.294878
88	Ga01G2823	Gh_D03G1591	0.0328379	0.0558737	0.587718
89	Ga01G2056	Gh_D07G0440	0.529174	2.54037	0.208306
90	Ga01G2823	Gh_D08G1801	0.193179	0.571271	0.338157
91	Ga01G2056	Gh_D12G1951	0.217925	0.791562	0.27531
92	Ga01G2823	Gh_D12G2134	0.185755	0.709901	0.261664
93	Ga03G0446	Gh_D02G0429	0.0163316	0.0859616	0.189987
94	Ga03G0447	Gh_D02G0430	0.00592498	0.0414852	0.142821
95	Ga03G2050	Gh_D02G1788	0.0112766	0.0123778	0.911038
96	Ga03G2468	Gh_D02G2086	0.0422087	0.0723452	0.583435
97	Ga03G0446	Gh_D09G2186	0.148144	0.766427	0.193292
98	Ga03G0447	Gh_D10G1537	0.129371	0.783771	0.165062
99	Ga03G2468	Gh_D12G0217	0.287341	1.08414	0.265041
100	Ga03G2468	Gh_D13G0393	0.288159	0.879042	0.32781
101	Ga03G2468	Gh_D13G0393	0.288159	0.879042	0.32781
102	Ga05G1685	Gh_D05G1500	0.0222703	0.0499769	0.445611
103	Ga05G1685	Gh_D06G1408	0.186332	0.487618	0.382127
104	Ga06G1540	Gh_D06G1408	0.0097233	0.0341129	0.285033
105	Ga07G2463	Gh_D02G0429	0.314094	2.65115	0.118475
106	Ga07G0525	Gh_D07G0440	0.0316312	0.0545695	0.57965
107	Ga07G0527	Gh_D07G0442	0.00607496	0.0616082	0.0986064
108	Ga07G1660	Gh_D07G1485	0.0181369	0.0185481	0.977832
109	Ga07G1661	Gh_D07G1486	0.0164842	0.0102391	1.60993
110	Ga07G2460	Gh_D07G1485	0.156803	0.67631	0.231851
111	Ga07G2461	Gh_D07G1486	0.287573	0.872719	0.329514
112	Ga07G2466	Gh_D08G2044	0.302398	1.18335	0.255543
113	Ga07G2463	Gh_D11G1355	0.188854	0.804763	0.234671
114	Ga07G0525	Gh_D11G0427	0.226183	0.922015	0.245313
115	Ga07G0527	Gh_D11G0426	0.171172	0.815762	0.209831
116	Ga07G0526	Gh_D12G1951	0.271952	1.49256	0.182206
117	Ga08G1955	Gh_D03G1591	0.195247	0.519569	0.375787
118	Ga08G1653	Gh_D08G1534	0.463814	1.67472	0.27695
119	Ga08G1952	Gh_D08G1798	0.0187546	0.0437814	0.42837
120	Ga08G1955	Gh_D08G1801	0.0161423	0.0556885	0.289868
121	Ga08G0540	Gh_D08G0506	0.0262168	0.034233	0.765833
122	Ga08G0686	Gh_D08G0629	0.0193216	0.0518285	0.372799
123	Ga08G0686	Gh_D08G1534	0.427505	2.54422	0.16803
124	Ga08G2226	Gh_D08G2044	0.0184499	0.0498404	0.370179
125	Ga08G1952	Gh_D09G1869	0.152611	0.595779	0.256153
126	Ga08G1952	Gh_D12G2133	0.117793	0.701412	0.167936
127	Ga08G1955	Gh_D12G2134	0.15623	0.654079	0.238855
128	Ga08G1653	Gh_D12G0958	0.418681	1.38521	0.30225
129	Ga08G0686	Gh_D12G0958	0.446439	1.65355	0.269989
130	Ga09G2579	Gh_D02G0429	0.147426	0.895181	0.164689
131	Ga09G2202	Gh_D08G1798	0.149838	0.640365	0.233989
132	Ga09G2579	Gh_D09G2186	0.0165524	0.0426024	0.388532
133	Ga09G2580	Gh_D09G2187	0.0331363	0.0762908	0.434342
134	Ga09G2688	Gh_D09G2285	0.0166674	0.0528594	0.315315
135	Ga09G2202	Gh_D09G1869	0.01333	0.0414255	0.321782
136	Ga09G2202	Gh_D12G2133	0.130923	0.787333	0.166287
137	Ga10G1315	Gh_D02G0430	0.119409	0.705785	0.169186
138	Ga10G2775	Gh_D05G1500	0.160732	0.779332	0.206243
139	Ga10G1327	Gh_D07G1485	0.389134	0	0
140	Ga10G1099	Gh_D09G2285	0.19248	0.771965	0.249337
141	Ga10G1315	Gh_D10G1537	0.0131727	0.0527193	0.249864
142	Ga11G2673	Gh_D02G0430	0.345676	1.66185	0.208007
143	Ga11G2674	Gh_D02G0429	0.274294	0	0
144	Ga11G3665	Gh_D07G0440	0.198022	0.981779	0.201698
145	Ga11G3666	Gh_D07G0442	0.202826	0.773146	0.262338
146	Ga11G2674	Gh_D07G1485	0.303762	1.47193	0.206369
147	Ga11G3273	Gh_D08G1535	0.243276	0.655768	0.370979
148	Ga11G2673	Gh_D08G2044	0.248518	1.52469	0.162996
149	Ga11G3274	Gh_D08G0629	0.173688	0.672984	0.258086
150	Ga11G2674	Gh_D10G1536	0.289922	0	0
151	Ga11G2674	Gh_D11G1355	0.0105111	0.0670213	0.156833
152	Ga11G3665	Gh_D11G0427	0.021312	0.0425395	0.500995
153	Ga11G3666	Gh_D11G0426	0.0156556	0.0308743	0.507075
154	Ga11G3273	Gh_D12G0959	0.286591	0.840769	0.340868
155	Ga11G3274	Gh_D12G0960	0.160099	0.760541	0.210506
156	Ga11G1036	Gh_D13G1806	0.152292	0.593306	0.256683
157	Ga12G0645	Gh_D03G1591	0.183929	0.641779	0.286592
158	Ga12G0841	Gh_D07G0440	0.514533	2.84204	0.181043
159	Ga12G0843	Gh_D07G0442	0.266501	0.697142	0.382276
160	Ga12G1955	Gh_D08G0629	0.239975	0.98914	0.242609
161	Ga12G0645	Gh_D08G1801	0.186205	0.754424	0.246817
162	Ga12G0647	Gh_D08G1798	0.11674	0.636752	0.183337
163	Ga12G1955	Gh_D08G1534	0.555611	1.97929	0.280712
164	Ga12G0647	Gh_D09G1869	0.118184	0.745549	0.158519
165	Ga12G0645	Gh_D12G2134	0.125826	0.287761	0.43726
166	Ga12G0647	Gh_D12G2133	0.0106906	0.051229	0.208683
167	Ga12G0841	Gh_D12G1951	0.00742121	0.0306791	0.241898
168	Ga12G1955	Gh_D12G0958	0.469426	1.72902	0.271498
169	Ga13G0378	Gh_D02G2086	0.323912	0.823959	0.393116
170	Ga13G0378	Gh_D12G0217	0.310394	0.937315	0.331152
171	Ga13G0378	Gh_D13G0393	0.0200629	0.0538831	0.372341
172	Ga13G2130	Gh_D13G1806	0.134902	0.643984	0.209481
173	Gh_A03G0524	Gorai.001G051200.1	0.145071	0.865839	0.167549
174	Gh_A03G0524	Gorai.003G112200.1	0.0235621	0.0268485	0.877596
175	Gh_A03G0066	Gorai.003G176200.1	0.0314475	0.0606882	0.518181
176	Gh_A03G0066	Gorai.004G195300.1	0.187993	0.589479	0.318914
177	Gh_A03G1349	Gorai.005G197100.1	0.00938979	0.0186152	0.504415
178	Gh_A03G0066	Gorai.008G232600.1	0.176159	0.690246	0.255213
179	Gh_A03G0524	Gorai.008G214000.1	0.217925	0.791562	0.27531
180	Gh_A05G1331	Gorai.009G165400.1	0.00981074	0.0650975	0.150708
181	Gh_A05G1331	Gorai.010G156500.1	0.177161	0.491416	0.360512
182	Gh_A07G0377	Gorai.001G051100.1	0.0420884	0.0586236	0.717943
183	Gh_A07G0378	Gorai.001G051200.1	0.0221828	0.0916093	0.242145
184	Gh_A07G0379	Gorai.001G051300.1	0.0101662	0.0756655	0.134357
185	Gh_A07G1381	Gorai.001G176600.1	0.0211921	0.0185768	1.14078
186	Gh_A07G1382	Gorai.001G176700.1	0.0131727	0.0205492	0.64103
187	Gh_A07G1929	Gorai.001G252400.1	0.00949881	0.0308791	0.307612
188	Gh_A07G1929	Gorai.001G176600.1	0.157956	0.697681	0.226402
189	Gh_A07G1381	Gorai.001G252400.1	0.166636	0.729336	0.228476
190	Gh_A07G1382	Gorai.001G252500.1	0.162533	0.606973	0.267776
191	Gh_A07G0377	Gorai.003G112200.1	0.531626	0	0
192	Gh_A07G1381	Gorai.007G145700.1	0.303198	1.83953	0.164824
193	Gh_A07G1929	Gorai.007G145700.1	0.306398	3.19205	0.0959878
194	Gh_A07G0377	Gorai.007G046100.1	0.236176	0.934576	0.252709
195	Gh_A07G0379	Gorai.007G046000.1	0.199121	0.842113	0.236454
196	Gh_A07G0377	Gorai.008G214000.1	0.502137	0	0
197	Gh_A07G0379	Gorai.008G213900.1	0.27739	0.710615	0.390352
198	Gh_A08G1686	Gorai.001G252600.1	0.270885	1.77975	0.152204
199	Gh_A08G1503	Gorai.003G176200.1	0.196937	0.520735	0.37819
200	Gh_A08G1245	Gorai.004G165800.1	0.0162608	0.0235544	0.69035
201	Gh_A08G1500	Gorai.004G195000.1	0.0183725	0.0484256	0.379397
202	Gh_A08G1503	Gorai.004G195300.1	0.0147771	0.0557748	0.264943
203	Gh_A08G1686	Gorai.004G220800.1	0.0122577	0.0497223	0.246523
204	Gh_A08G0416	Gorai.004G057000.1	0.0200614	0.0630476	0.318194
205	Gh_A08G0537	Gorai.004G070500.1	0.0173418	0.0520817	0.332974
206	Gh_A08G1245	Gorai.006G214100.1	0.490115	2.10322	0.23303
207	Gh_A08G1500	Gorai.006G214100.1	0.159883	0.600466	0.266264
208	Gh_A08G1686	Gorai.007G145800.1	0.235878	1.32127	0.178524
209	Gh_A08G0537	Gorai.007G086000.1	0.21463	0.769943	0.278761
210	Gh_A08G1245	Gorai.007G086100.1	0.256482	0.62389	0.411101
211	Gh_A08G1500	Gorai.008G232500.1	0.120507	0.651261	0.185037
212	Gh_A08G1503	Gorai.008G232600.1	0.149771	0.707735	0.211621
213	Gh_A08G1245	Gorai.008G108500.1	0.248272	0.775396	0.320187
214	Gh_A09G1760	Gorai.004G195000.1	0.147492	0.661494	0.222967
215	Gh_A09G1760	Gorai.006G214100.1	0.0217588	0.046931	0.463635
216	Gh_A09G1985	Gorai.006G249800.1	0.013198	0.031835	0.414576
217	Gh_A09G1986	Gorai.006G249900.1	0.0705877	0.0856895	0.823761
218	Gh_A09G1760	Gorai.008G232500.1	0.127558	0.798646	0.159718
219	Gh_A10G1008	Gorai.005G049300.1	0.124609	0.721919	0.172608
220	Gh_A10G0271	Gorai.009G165400.1	0.17376	0.798013	0.217741
221	Gh_A10G0271	Gorai.010G156500.1	0.193697	0.669314	0.289396
222	Gh_A10G1008	Gorai.011G173000.1	0.0153711	0.052952	0.290283
223	Gh_A11G1198	Gorai.001G176700.1	0.113954	0.832111	0.136946
224	Gh_A11G1198	Gorai.001G252700.1	0.210484	0.672431	0.31302
225	Gh_A11G1199	Gorai.001G253100.1	0.201584	1.45881	0.138184
226	Gh_A11G0366	Gorai.001G051300.1	0.172197	0.793144	0.217107
227	Gh_A11G0367	Gorai.001G051100.1	0.198115	0.949436	0.208666
228	Gh_A11G1199	Gorai.004G220800.1	0.243787	1.46846	0.166016
229	Gh_A11G1199	Gorai.005G049300.1	0.343823	1.52978	0.224754
230	Gh_A11G0366	Gorai.007G046000.1	0.0157365	0.0419916	0.374753
231	Gh_A11G0367	Gorai.007G046100.1	0.0235062	0.0423642	0.55486
232	Gh_A11G1198	Gorai.007G145700.1	0.017591	0.0671464	0.261979
233	Gh_A11G1199	Gorai.007G145800.1	0.00765069	0.0134987	0.566773
234	Gh_A11G0366	Gorai.008G213900.1	0.234822	0.633498	0.370676
235	Gh_A11G0367	Gorai.008G214000.1	0.589774	2.38538	0.247246
236	Gh_A11G1198	Gorai.011G172800.1	0.317827	0	0
237	Gh_A12G1784	Gorai.001G051200.1	0.248191	1.41835	0.174986
238	Gh_A12G1784	Gorai.003G112200.1	0.221167	0.812108	0.272337
239	Gh_A12G1954	Gorai.003G176200.1	0.177797	0.684428	0.259775
240	Gh_A12G1953	Gorai.004G195000.1	0.120141	0.660757	0.181824
241	Gh_A12G1954	Gorai.004G195300.1	0.166332	0.737157	0.22564
242	Gh_A12G0875	Gorai.004G165700.1	0.311456	0.865811	0.359727
243	Gh_A12G0876	Gorai.004G165800.1	0.215121	0.624682	0.344369
244	Gh_A12G0875	Gorai.004G070600.1	0.455749	1.63864	0.278127
245	Gh_A12G0877	Gorai.004G070500.1	0.236399	0.953094	0.248034
246	Gh_A12G0216	Gorai.005G238000.2	0.256782	0.935411	0.274512
247	Gh_A12G1953	Gorai.006G214100.1	0.120257	0.742523	0.161957
248	Gh_A12G1761	Gorai.007G045100.1	0.25232	0.728761	0.346231
249	Gh_A12G0876	Gorai.007G086100.1	0.206531	0.694813	0.297247
250	Gh_A12G0875	Gorai.008G108400.1	0.0307675	0.0224316	1.37161
251	Gh_A12G0876	Gorai.008G108500.1	0.0252994	0.007344	3.44491
252	Gh_A12G0877	Gorai.008G108600.1	0.0085471	0.0427669	0.199853
253	Gh_A12G1761	Gorai.008G210600.1	0.00377597	0.0180732	0.208927
254	Gh_A12G1784	Gorai.008G214000.1	0.00928948	0.0432887	0.214594
255	Gh_A12G1953	Gorai.008G232500.1	0.00869701	0.0498108	0.174601
256	Gh_A12G1954	Gorai.008G232600.1	0.0172129	0.0692287	0.248638
257	Gh_A12G0216	Gorai.008G025100.1	0.0175307	0.0317228	0.552621
258	Gh_A12G0216	Gorai.013G043700.1	0.259294	0.794449	0.326382
259	Gh_A13G0350	Gorai.005G238000.2	0.286833	0.779051	0.368183
260	Gh_A13G1479	Gorai.007G280800.1	0.100222	0.590511	0.169721
261	Gh_A13G0350	Gorai.008G025000.1	0.313498	0.746937	0.419711
262	Gh_A13G0350	Gorai.013G043700.1	0.0154525	0.0483605	0.319527
263	Gh_A13G1479	Gorai.013G186700.1	0.0164955	0.050744	0.325073
264	Gorai.001G051100.1	Gh_D07G0440	0.0132017	0.030117	0.438346
265	Gorai.001G051300.1	Gh_D07G0442	0.00608523	0.0131872	0.461451
266	Gorai.001G176600.1	Gh_D07G1485	0.00884966	0	0
267	Gorai.001G176700.1	Gh_D07G1486	0.00326798	0.0102391	0.319168
268	Gorai.001G252400.1	Gh_D07G1485	0.15465	0.652401	0.237048
269	Gorai.001G252500.1	Gh_D07G1486	0.154928	0.623918	0.248314
270	Gorai.001G253100.1	Gh_D08G2044	0.307378	1.06781	0.287858
271	Gorai.001G252700.1	Gh_D11G1355	0.204325	0.705155	0.28976
272	Gorai.001G051100.1	Gh_D11G0427	0.202613	0.910189	0.222606
273	Gorai.001G051300.1	Gh_D11G0426	0.173354	0.82562	0.209969
274	Gorai.001G051200.1	Gh_D12G1951	0.245831	1.50529	0.163312
275	Gorai.003G176200.1	Gh_D03G1591	0.00137049	0	0
276	Gorai.003G112200.1	Gh_D07G0440	0.505382	0	0
277	Gorai.003G176200.1	Gh_D08G1801	0.198546	0.578104	0.343443
278	Gorai.003G112200.1	Gh_D12G1951	0.218855	0.829959	0.263694
279	Gorai.003G176200.1	Gh_D12G2134	0.179235	0.689476	0.259959
280	Gorai.004G195300.1	Gh_D03G1591	0.194851	0.5896	0.33048
281	Gorai.004G057000.1	Gh_D08G0506	0.00597315	0.0271984	0.219614
282	Gorai.004G070500.1	Gh_D08G0629	0.0095802	0.0256298	0.373791
283	Gorai.004G165700.1	Gh_D08G1534	0.0100294	0.00794709	1.26202
284	Gorai.004G195000.1	Gh_D08G1798	0.00697409	0.0216101	0.322723
285	Gorai.004G195300.1	Gh_D08G1801	0.00266608	0.00900236	0.296153
286	Gorai.004G220800.1	Gh_D08G2044	0.00404314	0.0138253	0.292445
287	Gorai.004G070500.1	Gh_D08G1534	0.416428	4.05442	0.10271
288	Gorai.004G195000.1	Gh_D09G1869	0.150386	0.610239	0.246438
289	Gorai.004G195000.1	Gh_D12G2133	0.113553	0.672939	0.168742
290	Gorai.004G195300.1	Gh_D12G2134	0.152846	0.665559	0.22965
291	Gorai.004G165800.1	Gh_D12G0958	0.468073	1.35481	0.34549
292	Gorai.004G070700.1	Gh_D12G0960	0.262834	0.950478	0.276529
293	Gorai.005G049200.1	Gh_D02G0429	0.003212	0	0
294	Gorai.005G049300.1	Gh_D02G0430	0.0019698	0.0204558	0.0962952
295	Gorai.005G197100.1	Gh_D02G1788	0.00561713	0	0
296	Gorai.005G238000.2	Gh_D02G2086	0.0105291	0.0352118	0.299022
297	Gorai.005G049300.1	Gh_D10G1537	0.128083	0.773408	0.165608
298	Gorai.005G238000.2	Gh_D12G0217	0.274757	1.14981	0.238957
299	Gorai.005G238000.2	Gh_D13G0393	0.278279	0.933822	0.298
300	Gorai.006G249800.1	Gh_D02G0429	0.144948	0.770631	0.18809
301	Gorai.006G214100.1	Gh_D08G1798	0.15445	0.676784	0.228212
302	Gorai.006G214100.1	Gh_D09G1869	0.0149797	0.00508908	2.9435
303	Gorai.006G249800.1	Gh_D09G2186	0.00328948	0.010345	0.317978
304	Gorai.006G249900.1	Gh_D09G2187	0	0.010545	0
305	Gorai.006G260300.1	Gh_D09G2285	0.00164429	0.0113746	0.144557
306	Gorai.006G214100.1	Gh_D12G2133	0.128533	0.742728	0.173055
307	Gorai.007G145800.1	Gh_D02G0430	0.337603	1.58493	0.213008
308	Gorai.007G145700.1	Gh_D07G1485	0.315439	1.52221	0.207225
309	Gorai.007G046000.1	Gh_D07G0442	0.207262	0.886745	0.233733
310	Gorai.007G046100.1	Gh_D07G0440	0.207707	0.911803	0.227798
311	Gorai.007G145800.1	Gh_D08G2044	0.248476	1.31337	0.18919
312	Gorai.007G086000.1	Gh_D08G0629	0.16296	0.740354	0.220111
313	Gorai.007G086100.1	Gh_D08G1535	0.257237	0.609764	0.421863
314	Gorai.007G145700.1	Gh_D10G1536	0.295736	0	0
315	Gorai.007G046000.1	Gh_D11G0426	0	0.00633583	0
316	Gorai.007G046100.1	Gh_D11G0427	0.00799608	0.00664824	1.20274
317	Gorai.007G145700.1	Gh_D11G1355	0.00349447	0	0
318	Gorai.007G086100.1	Gh_D12G0959	0.287385	0.837818	0.343016
319	Gorai.007G280800.1	Gh_D13G1806	0.150364	0.93926	0.160088
320	Gorai.008G025100.1	Gh_D02G2086	0.301467	1.06175	0.283934
321	Gorai.008G232600.1	Gh_D03G1591	0.166843	0.643399	0.259315
322	Gorai.008G213900.1	Gh_D07G0442	0.28428	0.688046	0.41317
323	Gorai.008G214000.1	Gh_D07G0440	0.508551	0	0
324	Gorai.008G232500.1	Gh_D08G1798	0.111538	0.618132	0.180443
325	Gorai.008G232600.1	Gh_D08G1801	0.146895	0.72723	0.201992
326	Gorai.008G108400.1	Gh_D08G1534	0.308819	0.753652	0.409763
327	Gorai.008G108500.1	Gh_D08G1535	0.232409	0.777388	0.298961
328	Gorai.008G232500.1	Gh_D09G1869	0.121141	0.742834	0.163079
329	Gorai.008G213900.1	Gh_D11G0426	0.241617	0.688163	0.351105
330	Gorai.008G214000.1	Gh_D11G0427	0.652138	2.48688	0.262232
331	Gorai.008G108400.1	Gh_D12G0958	0.0116417	0.0074907	1.55415
332	Gorai.008G108600.1	Gh_D12G0960	0.00426744	0.0425646	0.100258
333	Gorai.008G214000.1	Gh_D12G1951	0	0.0121215	0
334	Gorai.008G232500.1	Gh_D12G2133	0.0053176	0.0167761	0.316975
335	Gorai.008G232600.1	Gh_D12G2134	0.00309998	0.0206376	0.15021
336	Gorai.008G025000.1	Gh_D12G0217	0.140119	0.254318	0.550961
337	Gorai.008G025000.1	Gh_D13G0393	0.21654	0.689395	0.314101
338	Gorai.009G165400.1	Gh_D05G1500	0.0082931	0.0393856	0.210562
339	Gorai.009G165400.1	Gh_D06G1408	0.184952	0.538127	0.343695
340	Gorai.010G156500.1	Gh_D05G1500	0.161644	0.468853	0.344765
341	Gorai.010G156500.1	Gh_D06G1408	0.00161204	0.00557623	0.289091
342	Gorai.011G173000.1	Gh_D02G0430	0.121932	0.706506	0.172584
343	Gorai.011G193600.1	Gh_D09G2285	0.2	0.764623	0.261567
344	Gorai.011G172800.1	Gh_D10G1536	0.00562591	0.0192627	0.292062
345	Gorai.011G173000.1	Gh_D10G1537	0.0109591	0.0296885	0.369136
346	Gorai.011G172800.1	Gh_D11G1355	0.295954	0	0
347	Gorai.013G043700.1	Gh_D02G2086	0.287138	0.870253	0.329947
348	Gorai.013G043700.1	Gh_D12G0217	0.316301	1.08143	0.292485
349	Gorai.013G043700.1	Gh_D13G0393	0.00761042	0.0105081	0.724246
350	Gorai.013G186700.1	Gh_D13G1806	0.138745	0.584992	0.237175

## Sheet: Supplementary Table 5
Table S5. G. hirsutum ERF-B3 genes orthologous/paralogous pairs and their Ka/Ks values
Sr#	Gene orthologous/paralogous pairs		Ka/Ks values
	Gene	Orthologous/paralogous	Ka	Ks	Ka/Ks
1	Gh_A01G1867	Gh_A03G0066	1.10139	0	0
2	Gh_A01G0119	Gh_A07G0377	0.643147	0	0
3	Gh_A01G1782	Gh_A08G1500	0.972396	4.1421	0.23476
4	Gh_A01G1151	Gh_A08G1686	0.708918	2.01967	0.351006
5	Gh_A01G0997	Gh_A12G0216	0.741885	2.88609	0.257056
6	Gh_A01G0997	Gh_A13G0350	0.844403	2.5082	0.336657
7	Gh_A01G0119	Gh_A13G0350	0.869844	0	0
8	Gh_A01G0997	Gh_D02G2086	0.733584	0	0
9	Gh_A01G0119	Gh_D07G0440	0.683551	0	0
10	Gh_A01G1782	Gh_D08G2044	0.844948	2.71515	0.311198
11	Gh_A01G1782	Gh_D08G2044	0.844948	2.71515	0.311198
12	Gh_A01G1782	Gh_D11G1355	0.784857	3.3217	0.236282
13	Gh_A01G0997	Gh_D12G0217	0.694702	0	0
14	Gh_A01G0997	Gh_D12G1951	0.691489	0	0
15	Gh_A01G1867	Gh_D12G1951	1.05241	0	0
16	Gh_A01G0997	Gh_D13G0393	0.829815	2.06399	0.402044
17	Gh_A01G1782	Gh_D13G1806	0.905119	1.90027	0.47631
18	Gh_A02G1392	Gh_A03G1349	0.867358	0	0
19	Gh_A02G0655	Gh_A03G1349	0.665455	0	0
20	Gh_A02G0865	Gh_A03G0066	0.584839	0	0
21	Gh_A02G0865	Gh_A03G0524	0.53183	0	0
22	Gh_A02G0376	Gh_A07G1929	0.302361	1.88607	0.160313
23	Gh_A02G1512	Gh_A07G1929	0.753377	1.51476	0.497358
24	Gh_A02G1382	Gh_A07G0377	0.806395	0	0
25	Gh_A02G0655	Gh_A07G1929	0.633798	1.76196	0.359712
26	Gh_A02G0376	Gh_A08G1686	0.510913	5.58187	0.0915309
27	Gh_A02G1382	Gh_A08G1500	0.759121	0	0
28	Gh_A02G0376	Gh_A08G0537	0.756366	1.8357	0.412032
29	Gh_A02G0655	Gh_A08G1500	0.802006	0	0
30	Gh_A02G0376	Gh_A09G1985	0.157066	0.810273	0.193843
31	Gh_A02G0655	Gh_A09G1985	0.638228	0	0
32	Gh_A02G0463	Gh_A10G1008	0.901458	3.40926	0.264415
33	Gh_A02G0865	Gh_A10G0271	0.511529	0	0
34	Gh_A02G0376	Gh_A10G1008	0.635214	2.45565	0.258674
35	Gh_A02G1382	Gh_A10G0271	0.910996	1.92214	0.473949
36	Gh_A02G0376	Gh_A11G1198	0.334483	0	0
37	Gh_A02G0377	Gh_A11G1199	0.380388	0.960913	0.395861
38	Gh_A02G1493	Gh_A11G0366	0.76249	1.69148	0.450782
39	Gh_A02G1312	Gh_A11G1198	0.571103	0	0
40	Gh_A02G1493	Gh_A12G0216	0.903056	1.68249	0.536739
41	Gh_A02G1512	Gh_A12G1761	0.62773	0	0
42	Gh_A02G0655	Gh_A12G0216	0.873069	0	0
43	Gh_A02G1153	Gh_A12G1761	0.927279	1.76614	0.525031
44	Gh_A02G1495	Gh_A12G1784	0.982711	1.82929	0.53721
45	Gh_A02G1392	Gh_A12G1955	1.0069	2.27759	0.442089
46	Gh_A02G0376	Gh_A13G1479	0.728122	5.29536	0.137502
47	Gh_A02G0463	Gh_A13G0350	0.662932	0	0
48	Gh_A02G1512	Gh_A13G0350	0.459043	0	0
49	Gh_A02G0783	Gh_A13G0350	0.79406	0	0
50	Gh_A02G0376	Gh_D02G0429	0.0171632	0.0799235	0.214746
51	Gh_A02G0377	Gh_D02G0430	0.00480386	0.0173921	0.27621
52	Gh_A02G0865	Gh_D02G2086	0.528975	0	0
53	Gh_A02G1512	Gh_D02G2086	0.54735	2.78063	0.196844
54	Gh_A02G0783	Gh_D02G0429	0.605153	0	0
55	Gh_A02G0463	Gh_D05G1500	0.748763	0	0
56	Gh_A02G0655	Gh_D05G1500	0.702462	0	0
57	Gh_A02G1392	Gh_D07G1485	0.861633	2.02419	0.425669
58	Gh_A02G1382	Gh_D07G0440	0.778739	0	0
59	Gh_A02G0376	Gh_D08G2044	0.500761	2.42026	0.206903
60	Gh_A02G0376	Gh_D08G0629	0.729951	1.73395	0.420976
61	Gh_A02G1392	Gh_D08G0506	0.895641	3.17395	0.282185
62	Gh_A02G0376	Gh_D09G2186	0.156802	0.790885	0.198261
63	Gh_A02G0783	Gh_D09G1869	0.745372	0	0
64	Gh_A02G1312	Gh_D09G2285	0.808794	0	0
65	Gh_A02G1512	Gh_D09G1869	0.695519	3.02455	0.229958
66	Gh_A02G0655	Gh_D09G2186	0.650818	0	0
67	Gh_A02G0376	Gh_D10G1536	0.303445	0	0
68	Gh_A02G0377	Gh_D10G1537	0.143561	0.857193	0.167478
69	Gh_A02G0463	Gh_D10G1536	0.684225	0	0
70	Gh_A02G0376	Gh_D11G1355	0.341948	0	0
71	Gh_A02G1005	Gh_D11G0426	0.875796	0	0
72	Gh_A02G1392	Gh_D11G1355	0.759027	0	0
73	Gh_A02G1493	Gh_D11G0426	0.812503	1.68445	0.482356
74	Gh_A02G1512	Gh_D12G0217	0.513579	0	0
75	Gh_A02G1382	Gh_D12G1951	0.828139	2.00574	0.412885
76	Gh_A02G0865	Gh_D12G1951	0.566621	0	0
77	Gh_A02G0655	Gh_D12G1951	0.79722	0	0
78	Gh_A02G1512	Gh_D13G0393	0.519278	0	0
79	Gh_A02G0376	Gh_D13G1806	0.576727	1.75153	0.32927
80	Gh_A03G0524	Gh_A03G1355	0.78982	0	0
81	Gh_A03G0524	Gh_A03G1175	0.80952	0	0
82	Gh_A03G0524	Gh_A04G0305	0.724535	0	0
83	Gh_A03G1355	Gh_A05G1331	0.721528	1.78802	0.403533
84	Gh_A03G1175	Gh_A05G1331	0.74338	0	0
85	Gh_A03G1349	Gh_A05G0374	0.978498	0	0
86	Gh_A03G0524	Gh_A05G1037	0.815547	3.54957	0.229759
87	Gh_A03G1349	Gh_A05G3514	0.811608	0	0
88	Gh_A03G0524	Gh_A06G0568	0.939572	2.48291	0.378416
89	Gh_A03G0524	Gh_A07G0377	0.536063	0	0
90	Gh_A03G0524	Gh_A07G1138	0.886685	2.23091	0.397455
91	Gh_A03G0524	Gh_A07G0502	0.785143	0	0
92	Gh_A03G1349	Gh_A07G1929	0.697758	2.42709	0.287488
93	Gh_A03G0524	Gh_A07G0069	0.843745	0	0
94	Gh_A03G0066	Gh_A07G0377	0.563318	0	0
95	Gh_A03G0840	Gh_A07G1929	0.81794	0	0
96	Gh_A03G0066	Gh_A08G1500	0.822301	0	0
97	Gh_A03G0077	Gh_A08G0537	0.967465	0	0
98	Gh_A03G0524	Gh_A08G1242	0.991904	0	0
99	Gh_A03G1376	Gh_A08G1500	0.631306	0	0
100	Gh_A03G0524	Gh_A09G0122	0.749967	3.41738	0.219457
101	Gh_A03G0524	Gh_A09G1607	0.905226	2.9444	0.30744
102	Gh_A03G0066	Gh_A09G1760	0.842705	0	0
103	Gh_A03G1349	Gh_A09G1643	0.7841	2.22685	0.352113
104	Gh_A03G0524	Gh_A09G0699	0.700301	0	0
105	Gh_A03G1349	Gh_A10G0792	0.912754	0	0
106	Gh_A03G0524	Gh_A10G2156	0.925091	1.53827	0.601384
107	Gh_A03G1349	Gh_A10G0271	0.715006	2.73728	0.26121
108	Gh_A03G0524	Gh_A10G1813	0.876475	0	0
109	Gh_A03G1349	Gh_A11G0359	0.507278	1.91613	0.264742
110	Gh_A03G1355	Gh_A11G0366	0.69831	0	0
111	Gh_A03G0066	Gh_A11G0685	0.783567	0	0
112	Gh_A03G1349	Gh_A11G1795	0.972103	1.80398	0.538865
113	Gh_A03G0524	Gh_A11G0685	0.719757	0	0
114	Gh_A03G1349	Gh_A11G0697	0.781899	1.88565	0.414659
115	Gh_A03G0066	Gh_A12G1953	0.856088	0	0
116	Gh_A03G0524	Gh_A12G1761	0.827537	2.88252	0.287088
117	Gh_A03G1349	Gh_A12G1267	0.666721	3.26109	0.204447
118	Gh_A03G1349	Gh_A12G0216	0.710653	0	0
119	Gh_A03G0524	Gh_A12G1953	0.742616	0	0
120	Gh_A03G0066	Gh_A12G0950	0.713719	0	0
121	Gh_A03G0524	Gh_A12G1783	0.712644	0	0
122	Gh_A03G0292	Gh_A12G1784	0.881569	0	0
123	Gh_A03G0840	Gh_A12G0875	0.884452	0	0
124	Gh_A03G0713	Gh_A13G0350	0.652629	6.32225	0.103227
125	Gh_A03G0292	Gh_A13G0350	1.0059	0	0
126	Gh_A03G1376	Gh_A13G1479	0.769855	0	0
127	Gh_A03G1376	Gh_A13G0350	0.731388	0	0
128	Gh_A03G1349	Gh_A13G0806	0.871211	1.9874	0.438367
129	Gh_A03G1355	Gh_A13G0350	1.15739	0	0
130	Gh_A03G0066	Gh_D01G2112	1.1127	0	0
131	Gh_A03G1349	Gh_D02G1788	0.0150735	0.0186442	0.808485
132	Gh_A03G1349	Gh_D02G0698	0.680494	3.03529	0.224194
133	Gh_A03G1376	Gh_D02G2086	0.721148	0	0
134	Gh_A03G0524	Gh_D02G1611	0.852437	0	0
135	Gh_A03G0524	Gh_D02G1795	0.789234	0	0
136	Gh_A03G1349	Gh_D02G0963	0.787808	0	0
137	Gh_A03G1349	Gh_D02G1795	0.844787	0	0
138	Gh_A03G1355	Gh_D02G1788	0.851836	0	0
139	Gh_A03G1349	Gh_D03G0201	0.691316	0	0
140	Gh_A03G0524	Gh_D03G1591	0.476487	0	0
141	Gh_A03G0066	Gh_D03G1591	0.0328762	0.0606882	0.541724
142	Gh_A03G1349	Gh_D04G1369	0.129614	0.660525	0.196228
143	Gh_A03G1355	Gh_D05G1500	0.672472	1.86182	0.361191
144	Gh_A03G0524	Gh_D05G1154	0.828171	4.25155	0.194793
145	Gh_A03G1175	Gh_D05G1500	0.682821	0	0
146	Gh_A03G1349	Gh_D05G0583	0.934027	0	0
147	Gh_A03G0524	Gh_D06G1971	0.95259	1.79961	0.529331
148	Gh_A03G0524	Gh_D07G0440	0.529174	2.7982	0.189112
149	Gh_A03G1349	Gh_D07G0084	0.869451	0	0
150	Gh_A03G0066	Gh_D07G0440	0.504402	0	0
151	Gh_A03G0524	Gh_D07G0572	0.874421	0	0
152	Gh_A03G1349	Gh_D07G2153	0.71486	0	0
153	Gh_A03G1349	Gh_D07G0308	0.988974	0	0
154	Gh_A03G0066	Gh_D08G1798	0.663197	0	0
155	Gh_A03G0077	Gh_D08G0629	0.861885	3.13403	0.275008
156	Gh_A03G0524	Gh_D08G1530	1.0052	0	0
157	Gh_A03G1376	Gh_D08G1798	0.627868	0	0
158	Gh_A03G0524	Gh_D08G1159	0.711092	4.8025	0.148067
159	Gh_A03G1349	Gh_D08G2044	0.721464	0	0
160	Gh_A03G1376	Gh_D09G2285	0.769153	0	0
161	Gh_A03G1349	Gh_D09G0206	0.82047	2.40372	0.341333
162	Gh_A03G0066	Gh_D09G1869	0.840132	0	0
163	Gh_A03G1349	Gh_D10G1003	0.986941	0	0
164	Gh_A03G1349	Gh_D10G0272	0.713378	2.3283	0.306395
165	Gh_A03G1349	Gh_D10G0971	0.919175	2.31275	0.397439
166	Gh_A03G1349	Gh_D11G0418	0.518256	1.93726	0.26752
167	Gh_A03G1355	Gh_D11G0426	0.733601	0	0
168	Gh_A03G0066	Gh_D11G0802	0.814749	0	0
169	Gh_A03G0524	Gh_D11G0802	0.754912	3.24638	0.23254
170	Gh_A03G0066	Gh_D12G2133	0.820177	0	0
171	Gh_A03G1349	Gh_D12G1391	0.655831	2.2468	0.291896
172	Gh_A03G0524	Gh_D12G0958	0.640421	0	0
173	Gh_A03G0524	Gh_D12G2133	0.754097	0	0
174	Gh_A03G0524	Gh_D12G1951	0.217925	0.772299	0.282177
175	Gh_A03G0066	Gh_D12G0675	1.1369	0	0
176	Gh_A03G0066	Gh_D12G0958	0.661323	2.45437	0.269447
177	Gh_A03G1376	Gh_D12G0217	0.738248	0	0
178	Gh_A03G1349	Gh_D12G1660	0.96976	2.84415	0.340966
179	Gh_A03G1349	Gh_D12G1133	0.811374	0	0
180	Gh_A03G1349	Gh_D13G0393	0.681259	0	0
181	Gh_A03G0524	Gh_D13G2199	0.769418	1.82991	0.420468
182	Gh_A03G0713	Gh_D13G0393	0.665558	0	0
183	Gh_A03G1175	Gh_D13G1806	0.813066	2.0422	0.398131
184	Gh_A03G0840	Gh_D13G0393	1.19303	0	0
185	Gh_A03G0713	Gh_D13G1806	0.707421	1.54212	0.458732
186	Gh_A04G0305	Gh_A06G1176	0.778322	0	0
187	Gh_A04G0305	Gh_A08G0537	0.667895	2.38858	0.27962
188	Gh_A04G0305	Gh_A09G1985	0.631632	0	0
189	Gh_A04G0305	Gh_A10G0271	0.77112	0	0
190	Gh_A04G0869	Gh_A11G0366	0.84154	2.32411	0.362091
191	Gh_A04G0869	Gh_D02G1788	0.129845	0.624385	0.207957
192	Gh_A04G0545	Gh_D02G2086	0.809226	0	0
193	Gh_A04G0305	Gh_D02G2086	0.692595	0	0
194	Gh_A04G0305	Gh_D08G0629	0.643405	1.97929	0.325068
195	Gh_A04G0869	Gh_D11G0426	0.824587	2.26309	0.364363
196	Gh_A05G1175	Gh_A05G1331	0.94733	0	0
197	Gh_A05G1331	Gh_A05G1961	0.863754	0	0
198	Gh_A05G0119	Gh_A05G1331	0.85272	0	0
199	Gh_A05G1331	Gh_A05G2146	0.944497	0	0
200	Gh_A05G0089	Gh_A05G1331	0.728127	0	0
201	Gh_A05G0469	Gh_A05G1331	0.688916	0	0
202	Gh_A05G0469	Gh_A06G1176	0.773556	0	0
203	Gh_A05G1331	Gh_A06G1144	0.630146	0	0
204	Gh_A05G1331	Gh_A06G1176	0.182519	0.496701	0.367463
205	Gh_A05G0374	Gh_A06G1176	0.894053	2.14971	0.415896
206	Gh_A05G1331	Gh_A06G1004	0.823338	0	0
207	Gh_A05G1961	Gh_A07G0377	0.617039	3.06832	0.2011
208	Gh_A05G0119	Gh_A07G1929	0.850504	0	0
209	Gh_A05G0999	Gh_A07G0377	0.982741	0	0
210	Gh_A05G1331	Gh_A07G0251	0.814063	0	0
211	Gh_A05G0374	Gh_A08G1500	0.883374	0	0
212	Gh_A05G1082	Gh_A08G0416	1.02614	0	0
213	Gh_A05G1082	Gh_A08G1686	0.812526	0	0
214	Gh_A05G0089	Gh_A08G1686	0.673666	0	0
215	Gh_A05G0374	Gh_A08G1686	0.866147	4.20188	0.206133
216	Gh_A05G2194	Gh_A08G0537	0.827361	2.17848	0.379788
217	Gh_A05G1769	Gh_A08G1686	0.906166	0	0
218	Gh_A05G0119	Gh_A08G0537	0.798915	0	0
219	Gh_A05G1037	Gh_A08G1500	0.988281	0	0
220	Gh_A05G2146	Gh_A08G1500	0.807414	0	0
221	Gh_A05G1082	Gh_A08G0537	0.876248	0	0
222	Gh_A05G0262	Gh_A08G0537	0.799066	1.82931	0.436812
223	Gh_A05G0469	Gh_A09G1985	0.64396	0	0
224	Gh_A05G1331	Gh_A09G0780	0.840855	0	0
225	Gh_A05G1624	Gh_A09G1760	0.740641	3.39549	0.218125
226	Gh_A05G0692	Gh_A09G1985	0.774813	0	0
227	Gh_A05G1331	Gh_A09G2118	0.744736	2.10105	0.354459
228	Gh_A05G1331	Gh_A09G0699	0.672872	0	0
229	Gh_A05G2069	Gh_A09G1985	0.676507	0	0
230	Gh_A05G0374	Gh_A09G1985	0.558519	2.99174	0.186687
231	Gh_A05G1331	Gh_A10G1813	0.905377	3.65868	0.24746
232	Gh_A05G1331	Gh_A10G0271	0.172376	0.757898	0.227439
233	Gh_A05G0374	Gh_A10G1008	0.899775	0	0
234	Gh_A05G1331	Gh_A10G2156	0.770346	0	0
235	Gh_A05G1082	Gh_A10G1008	0.891711	0	0
236	Gh_A05G0262	Gh_A10G0271	0.80145	2.35445	0.340398
237	Gh_A05G1331	Gh_A11G0885	0.752532	0	0
238	Gh_A05G0861	Gh_A11G0366	1.03068	0	0
239	Gh_A05G1331	Gh_A11G0225	0.845501	2.74923	0.307541
240	Gh_A05G2069	Gh_A11G0366	0.962767	0	0
241	Gh_A05G0469	Gh_A11G0366	0.65775	0	0
242	Gh_A05G0374	Gh_A11G1198	0.515616	0	0
243	Gh_A05G1331	Gh_A11G1198	0.565487	6.03635	0.0936803
244	Gh_A05G1331	Gh_A11G0359	0.809009	0	0
245	Gh_A05G1082	Gh_A11G1198	0.558655	0	0
246	Gh_A05G0374	Gh_A11G0366	0.8336	0	0
247	Gh_A05G1624	Gh_A11G0366	0.696713	4.34141	0.160481
248	Gh_A05G1175	Gh_A11G1198	0.566009	3.2454	0.174403
249	Gh_A05G3160	Gh_A11G1198	0.696099	0	0
250	Gh_A05G0692	Gh_A11G1198	0.754064	1.45579	0.517975
251	Gh_A05G3514	Gh_A11G0366	0.893384	0	0
252	Gh_A05G1331	Gh_A12G0994	0.689496	0	0
253	Gh_A05G0374	Gh_A12G0216	0.913493	0	0
254	Gh_A05G2194	Gh_A12G1761	1.01789	2.04354	0.498102
255	Gh_A05G1175	Gh_A12G0216	1.05318	2.94444	0.357684
256	Gh_A05G0119	Gh_A12G0216	0.686199	0	0
257	Gh_A05G1331	Gh_A12G0721	0.784329	0	0
258	Gh_A05G1769	Gh_A12G0216	0.71439	4.30001	0.166137
259	Gh_A05G1037	Gh_A12G1761	0.804094	0	0
260	Gh_A05G1331	Gh_A12G2199	0.756595	0	0
261	Gh_A05G1331	Gh_A13G0350	0.775892	0	0
262	Gh_A05G0089	Gh_A13G0350	0.72705	1.72347	0.421853
263	Gh_A05G1331	Gh_D02G1795	0.727488	1.79878	0.404434
264	Gh_A05G1331	Gh_D02G2086	0.91559	0	0
265	Gh_A05G0374	Gh_D02G2086	0.82558	0	0
266	Gh_A05G0119	Gh_D02G0429	0.7748	2.41688	0.320579
267	Gh_A05G1624	Gh_D02G0429	0.692178	0	0
268	Gh_A05G0089	Gh_D02G2086	0.781254	0	0
269	Gh_A05G1331	Gh_D02G1021	0.751444	0	0
270	Gh_A05G3514	Gh_D02G2086	1.00754	2.11161	0.477144
271	Gh_A05G3160	Gh_D02G2086	1.13242	0	0
272	Gh_A05G0999	Gh_D02G2086	1.29533	3.2087	0.403692
273	Gh_A05G1961	Gh_D02G0429	0.647764	0	0
274	Gh_A05G1331	Gh_D05G1500	0.0138508	0.0498522	0.277837
275	Gh_A05G1331	Gh_D05G1154	0.955956	0	0
276	Gh_A05G1961	Gh_D05G1500	0.664571	0	0
277	Gh_A05G1331	Gh_D05G0152	0.699543	0	0
278	Gh_A05G1331	Gh_D05G0583	0.771845	0	0
279	Gh_A05G0089	Gh_D05G1500	0.808151	0	0
280	Gh_A05G0120	Gh_D06G1408	0.755455	0	0
281	Gh_A05G1331	Gh_D06G1403	0.628188	0	0
282	Gh_A05G0999	Gh_D07G0440	0.999936	3.54743	0.281876
283	Gh_A05G1331	Gh_D07G1396	0.86772	0	0
284	Gh_A05G1961	Gh_D07G0440	0.675257	3.34014	0.202164
285	Gh_A05G1331	Gh_D07G0308	0.831109	0	0
286	Gh_A05G0374	Gh_D08G1798	0.834419	0	0
287	Gh_A05G0119	Gh_D08G0629	0.811427	0	0
288	Gh_A05G1082	Gh_D08G0506	1.05255	0	0
289	Gh_A05G1082	Gh_D08G2044	0.94822	0	0
290	Gh_A05G2194	Gh_D08G0629	0.800604	2.7509	0.291034
291	Gh_A05G1331	Gh_D08G0629	0.815374	0	0
292	Gh_A05G0469	Gh_D08G0629	0.748741	0	0
293	Gh_A05G1624	Gh_D09G1869	0.794043	0	0
294	Gh_A05G0469	Gh_D09G2186	0.654532	0	0
295	Gh_A05G1331	Gh_D09G0781	0.871744	4.18599	0.208253
296	Gh_A05G1331	Gh_D09G1808	0.926148	1.59588	0.580336
297	Gh_A05G1331	Gh_D09G2324	0.665294	2.78655	0.238752
298	Gh_A05G0861	Gh_D09G2285	0.818245	0	0
299	Gh_A05G1175	Gh_D09G2285	0.820657	0	0
300	Gh_A05G1331	Gh_D09G1587	0.906343	0	0
301	Gh_A05G0374	Gh_D10G1536	0.695598	0	0
302	Gh_A05G0089	Gh_D10G1536	0.673528	0	0
303	Gh_A05G1331	Gh_D10G0272	0.174905	0.753715	0.232057
304	Gh_A05G0374	Gh_D11G1355	0.512126	0	0
305	Gh_A05G0374	Gh_D11G0426	0.846783	0	0
306	Gh_A05G1331	Gh_D11G1033	0.731274	0	0
307	Gh_A05G0469	Gh_D11G0426	0.650531	0	0
308	Gh_A05G2069	Gh_D11G0426	0.907573	0	0
309	Gh_A05G1331	Gh_D11G1355	0.560793	3.62507	0.154699
310	Gh_A05G1331	Gh_D11G0263	0.743754	0	0
311	Gh_A05G1331	Gh_D11G0418	0.734434	2.58351	0.284277
312	Gh_A05G1961	Gh_D11G0426	0.960763	0	0
313	Gh_A05G1624	Gh_D11G0426	0.704847	3.27888	0.214966
314	Gh_A05G1175	Gh_D11G1355	0.672334	2.96744	0.22657
315	Gh_A05G0469	Gh_D11G1355	0.655837	3.10437	0.211262
316	Gh_A05G1624	Gh_D11G1355	0.653039	2.6251	0.248767
317	Gh_A05G3160	Gh_D11G1355	0.719748	0	0
318	Gh_A05G0374	Gh_D12G0217	1.0202	0	0
319	Gh_A05G0861	Gh_D12G1951	0.941534	0	0
320	Gh_A05G1331	Gh_D12G1133	0.625818	0	0
321	Gh_A05G1331	Gh_D12G2379	0.713817	0	0
322	Gh_A05G1331	Gh_D13G0393	0.72663	0	0
323	Gh_A05G0089	Gh_D13G0393	0.55235	0	0
324	Gh_A05G1331	Gh_D13G0717	1.24256	0	0
325	Gh_A05G0374	Gh_D13G1806	0.980942	0	0
326	Gh_A06G0222	Gh_A06G1176	0.787501	1.67209	0.470967
327	Gh_A06G0568	Gh_A06G1176	0.940161	0	0
328	Gh_A06G0912	Gh_A06G1176	0.833046	2.4234	0.343751
329	Gh_A06G1176	Gh_A07G1929	0.535487	2.15922	0.248
330	Gh_A06G0222	Gh_A07G1929	0.76161	2.05806	0.370063
331	Gh_A06G0568	Gh_A08G0537	0.844627	2.80373	0.301252
332	Gh_A06G1176	Gh_A08G0206	0.694496	2.98664	0.232534
333	Gh_A06G0568	Gh_A08G1686	0.851109	0	0
334	Gh_A06G1176	Gh_A09G1607	0.83804	0	0
335	Gh_A06G1004	Gh_A09G1985	0.724736	3.71951	0.194847
336	Gh_A06G0174	Gh_A09G1985	0.797408	1.2214	0.652864
337	Gh_A06G1144	Gh_A10G0271	0.675832	2.49933	0.270405
338	Gh_A06G1176	Gh_A10G0471	0.831628	3.58837	0.231757
339	Gh_A06G0568	Gh_A10G0271	0.82787	0	0
340	Gh_A06G1176	Gh_A10G0792	0.879359	0	0
341	Gh_A06G1176	Gh_A11G2280	0.691301	1.64964	0.419061
342	Gh_A06G1176	Gh_A11G0366	0.759991	0	0
343	Gh_A06G1176	Gh_A11G2207	0.639633	2.08832	0.306291
344	Gh_A06G1176	Gh_A11G1920	0.814002	2.35115	0.346214
345	Gh_A06G0222	Gh_A11G0366	0.79547	2.51174	0.316701
346	Gh_A06G0307	Gh_A11G0366	0.954401	4.14776	0.2301
347	Gh_A06G1176	Gh_A12G0721	0.806772	2.14513	0.376094
348	Gh_A06G1176	Gh_A12G0761	0.794264	4.14086	0.191811
349	Gh_A06G1176	Gh_A12G0950	0.816099	3.79559	0.215013
350	Gh_A06G0709	Gh_A12G0216	0.755405	1.67367	0.451346
351	Gh_A06G1176	Gh_A13G0830	0.586995	0	0
352	Gh_A06G1004	Gh_A13G0350	0.885177	0	0
353	Gh_A06G0568	Gh_D02G2086	0.86068	0	0
354	Gh_A06G1004	Gh_D02G1788	0.632381	3.30558	0.191307
355	Gh_A06G1176	Gh_D02G1817	0.81926	0	0
356	Gh_A06G1176	Gh_D02G1021	0.712881	0	0
357	Gh_A06G1176	Gh_D05G0839	0.813638	0	0
358	Gh_A06G1144	Gh_D05G1500	0.611017	0	0
359	Gh_A06G1176	Gh_D05G1500	0.166873	0.478631	0.348645
360	Gh_A06G1004	Gh_D05G1500	0.646741	0	0
361	Gh_A06G1176	Gh_D06G0642	0.989282	0	0
362	Gh_A06G1176	Gh_D06G1403	0.704	2.12264	0.331662
363	Gh_A06G1176	Gh_D06G0168	0.888789	0	0
364	Gh_A06G1176	Gh_D06G2166	0.667512	0	0
365	Gh_A06G1176	Gh_D06G1045	0.780113	0	0
366	Gh_A06G1176	Gh_D07G0277	0.633387	3.58997	0.176432
367	Gh_A06G1176	Gh_D07G0277	0.633387	3.58997	0.176432
368	Gh_A06G0568	Gh_D08G0629	0.825509	0	0
369	Gh_A06G0222	Gh_D08G2044	0.74298	0	0
370	Gh_A06G1176	Gh_D08G1225	0.980985	0	0
371	Gh_A06G1144	Gh_D08G0506	0.854996	2.33084	0.366819
372	Gh_A06G1176	Gh_D08G0461	0.750362	1.59097	0.471637
373	Gh_A06G1004	Gh_D09G1869	0.854647	2.54571	0.335721
374	Gh_A06G0912	Gh_D09G2285	0.633248	0	0
375	Gh_A06G0359	Gh_D09G2285	0.872674	2.55607	0.341412
376	Gh_A06G1004	Gh_D09G2186	0.724766	2.76212	0.262395
377	Gh_A06G0838	Gh_D10G1536	0.73051	0	0
378	Gh_A06G1176	Gh_D10G0495	0.773284	0	0
379	Gh_A06G1176	Gh_D11G0426	0.784524	0	0
380	Gh_A06G1176	Gh_D11G0802	0.675407	3.82604	0.176529
381	Gh_A06G0307	Gh_D11G0426	0.955331	0	0
382	Gh_A06G0222	Gh_D11G0426	0.835437	2.94678	0.283508
383	Gh_A06G0568	Gh_D12G2133	0.816662	0	0
384	Gh_A06G0568	Gh_D12G1951	0.871685	0	0
385	Gh_A06G0709	Gh_D12G0217	0.747899	0	0
386	Gh_A06G1176	Gh_D13G0717	1.18372	1.51136	0.783216
387	Gh_A06G0359	Gh_D13G1806	0.819618	2.59838	0.315434
388	Gh_A06G1004	Gh_D13G0393	0.818671	3.00499	0.272438
389	Gh_A07G1378	Gh_A07G1929	0.726966	0	0
390	Gh_A07G1138	Gh_A07G1929	0.818555	2.45914	0.332862
391	Gh_A07G1378	Gh_A08G1686	1.0087	0	0
392	Gh_A07G1929	Gh_A08G1686	0.462581	0	0
393	Gh_A07G1929	Gh_A08G1612	0.667399	0	0
394	Gh_A07G0069	Gh_A08G0537	0.73347	2.66751	0.274965
395	Gh_A07G0221	Gh_A08G0416	0.65059	2.61424	0.248864
396	Gh_A07G0221	Gh_A08G1686	0.724162	0	0
397	Gh_A07G0069	Gh_A08G1500	0.805644	2.89433	0.278352
398	Gh_A07G1929	Gh_A08G1032	0.584456	0	0
399	Gh_A07G0251	Gh_A08G0537	0.74131	0	0
400	Gh_A07G1929	Gh_A09G1985	0.334617	3.01923	0.110828
401	Gh_A07G1929	Gh_A09G1643	0.586793	4.66757	0.125717
402	Gh_A07G0069	Gh_A09G1985	0.607068	3.45696	0.175608
403	Gh_A07G1929	Gh_A09G0380	0.714097	0	0
404	Gh_A07G0221	Gh_A09G1760	0.622885	0	0
405	Gh_A07G0378	Gh_A10G1860	0.819904	0	0
406	Gh_A07G0069	Gh_A10G0271	0.734451	0	0
407	Gh_A07G1929	Gh_A10G1108	0.605062	0	0
408	Gh_A07G1929	Gh_A10G0741	0.547821	0	0
409	Gh_A07G1929	Gh_A10G1731	0.773304	2.35254	0.32871
410	Gh_A07G0377	Gh_A10G1437	0.758715	1.66315	0.456192
411	Gh_A07G0377	Gh_A10G1731	1.06168	0	0
412	Gh_A07G0069	Gh_A10G1008	0.816606	0	0
413	Gh_A07G0378	Gh_A10G0822	0.892781	0	0
414	Gh_A07G1378	Gh_A11G1198	0.606546	0	0
415	Gh_A07G1929	Gh_A11G1198	0.302575	0	0
416	Gh_A07G1933	Gh_A11G1199	0.249401	0.894419	0.278841
417	Gh_A07G1929	Gh_A11G0359	0.617185	2.33932	0.263831
418	Gh_A07G1929	Gh_A11G2280	0.548346	1.86239	0.294432
419	Gh_A07G0366	Gh_A11G0366	0.876736	0	0
420	Gh_A07G0251	Gh_A11G0366	0.676128	0	0
421	Gh_A07G0377	Gh_A11G0080	0.766286	0	0
422	Gh_A07G0366	Gh_A11G1198	0.682969	0	0
423	Gh_A07G0158	Gh_A11G1198	0.654521	0	0
424	Gh_A07G0377	Gh_A11G0366	0.691181	0	0
425	Gh_A07G0221	Gh_A11G0366	0.664667	0	0
426	Gh_A07G1381	Gh_A11G1920	0.744994	2.35445	0.316419
427	Gh_A07G1929	Gh_A12G1496	0.569472	0	0
428	Gh_A07G1929	Gh_A12G0950	0.732038	2.19134	0.334059
429	Gh_A07G0377	Gh_A12G0994	0.724892	0	0
430	Gh_A07G1929	Gh_A12G1529	0.759391	2.24267	0.33861
431	Gh_A07G0377	Gh_A12G1783	0.630143	0	0
432	Gh_A07G0377	Gh_A12G1953	0.686875	3.01182	0.22806
433	Gh_A07G0379	Gh_A12G1951	0.899733	2.60862	0.344908
434	Gh_A07G1138	Gh_A12G0216	0.919193	0	0
435	Gh_A07G0377	Gh_A12G1496	0.745427	0	0
436	Gh_A07G0502	Gh_A12G0216	0.918971	1.47354	0.623648
437	Gh_A07G1929	Gh_A12G0761	0.553804	0	0
438	Gh_A07G1138	Gh_A12G1761	0.824198	2.36794	0.348065
439	Gh_A07G1381	Gh_A13G0830	0.572466	0	0
440	Gh_A07G0513	Gh_A13G0350	0.662082	0	0
441	Gh_A07G0377	Gh_A13G0806	0.698719	0	0
442	Gh_A07G0158	Gh_A13G1479	0.842567	0	0
443	Gh_A07G0377	Gh_D01G0167	0.645647	0	0
444	Gh_A07G1929	Gh_D02G0429	0.338376	1.9203	0.17621
445	Gh_A07G1933	Gh_D02G0430	0.546445	2.3018	0.237399
446	Gh_A07G1378	Gh_D02G0429	0.680418	4.55909	0.149244
447	Gh_A07G1283	Gh_D02G2086	0.925609	4.29602	0.215457
448	Gh_A07G1138	Gh_D02G2086	0.962391	2.90427	0.331371
449	Gh_A07G1929	Gh_D02G1788	0.637747	0	0
450	Gh_A07G0069	Gh_D02G2086	0.889285	2.11427	0.420611
451	Gh_A07G1929	Gh_D02G0698	0.590685	1.53166	0.385649
452	Gh_A07G0377	Gh_D03G1591	0.488766	0	0
453	Gh_A07G1929	Gh_D03G0218	0.710878	2.22681	0.319236
454	Gh_A07G1929	Gh_D03G0201	0.6733	1.83559	0.366804
455	Gh_A07G1929	Gh_D04G1416	0.574492	0	0
456	Gh_A07G1929	Gh_D05G0181	0.817291	0	0
457	Gh_A07G1932	Gh_D05G0182	0.812297	0	0
458	Gh_A07G1929	Gh_D05G1117	0.78632	1.4913	0.527273
459	Gh_A07G1929	Gh_D05G2455	0.64749	0	0
460	Gh_A07G1283	Gh_D05G1500	0.677973	0	0
461	Gh_A07G0251	Gh_D05G1500	0.826092	0	0
462	Gh_A07G1929	Gh_D06G1971	0.69384	5.29019	0.131156
463	Gh_A07G0377	Gh_D07G0440	0.0386303	0.0624548	0.618532
464	Gh_A07G1929	Gh_D07G2153	0.557496	0	0
465	Gh_A07G1929	Gh_D07G1484	0.652603	0	0
466	Gh_A07G0377	Gh_D07G0130	0.74359	0	0
467	Gh_A07G1929	Gh_D07G1235	0.826286	1.93234	0.42761
468	Gh_A07G1929	Gh_D08G2044	0.513252	0	0
469	Gh_A07G1378	Gh_D08G2044	0.872552	2.72757	0.319901
470	Gh_A07G1283	Gh_D08G2044	0.801412	0	0
471	Gh_A07G0069	Gh_D08G0629	0.731245	2.95994	0.247047
472	Gh_A07G1929	Gh_D08G1922	0.672579	0	0
473	Gh_A07G0221	Gh_D08G0506	0.648097	3.24084	0.199978
474	Gh_A07G1138	Gh_D08G1798	0.888811	0	0
475	Gh_A07G0221	Gh_D08G2044	0.707352	0	0
476	Gh_A07G0377	Gh_D08G2527	0.780057	0	0
477	Gh_A07G1929	Gh_D08G1159	0.647966	0	0
478	Gh_A07G1283	Gh_D08G1798	0.787151	2.76184	0.28501
479	Gh_A07G1932	Gh_D08G0157	0.6127	0	0
480	Gh_A07G0377	Gh_D08G1225	0.694282	2.33106	0.29784
481	Gh_A07G1138	Gh_D09G2285	0.898188	0	0
482	Gh_A07G1929	Gh_D09G2186	0.300473	0	0
483	Gh_A07G1929	Gh_D09G1705	0.670983	0	0
484	Gh_A07G1929	Gh_D09G1737	0.556631	0	0
485	Gh_A07G0158	Gh_D09G1869	0.775555	0	0
486	Gh_A07G1929	Gh_D09G0883	0.438377	0	0
487	Gh_A07G0158	Gh_D09G2285	0.812778	0	0
488	Gh_A07G1929	Gh_D09G2324	0.608198	0	0
489	Gh_A07G1378	Gh_D10G1536	0.686264	2.70897	0.25333
490	Gh_A07G0378	Gh_D10G0938	0.918825	4.40155	0.20875
491	Gh_A07G1929	Gh_D10G0272	0.61904	1.89772	0.326203
492	Gh_A07G0221	Gh_D10G1536	0.719096	0	0
493	Gh_A07G1929	Gh_D11G1355	0.311453	3.29312	0.094577
494	Gh_A07G1929	Gh_D11G0418	0.55833	1.9586	0.285066
495	Gh_A07G1929	Gh_D11G2586	0.602397	3.60389	0.167152
496	Gh_A07G0158	Gh_D11G1355	0.653101	0	0
497	Gh_A07G0377	Gh_D11G0263	0.759799	0	0
498	Gh_A07G0377	Gh_D11G0426	0.703173	0	0
499	Gh_A07G0221	Gh_D11G0426	0.636916	0	0
500	Gh_A07G1929	Gh_D11G2863	0.685141	0	0
501	Gh_A07G1929	Gh_D12G1042	0.6922	0	0
502	Gh_A07G0377	Gh_D12G1113	0.706337	0	0
503	Gh_A07G1929	Gh_D12G1622	0.529725	0	0
504	Gh_A07G1929	Gh_D12G1660	0.71339	0	0
505	Gh_A07G1929	Gh_D12G0888	0.621179	0	0
506	Gh_A07G0377	Gh_D12G1951	0.502137	0	0
507	Gh_A07G0377	Gh_D12G0658	0.657604	1.62148	0.405557
508	Gh_A07G0377	Gh_D12G1622	0.800979	0	0
509	Gh_A07G1929	Gh_D12G1411	0.668622	0	0
510	Gh_A07G1929	Gh_D12G0217	0.579469	0	0
511	Gh_A07G1929	Gh_D12G0743	0.801809	0	0
512	Gh_A07G0377	Gh_D12G2133	0.68756	3.04375	0.225892
513	Gh_A07G0379	Gh_D12G2131	0.837925	1.85727	0.45116
514	Gh_A07G0069	Gh_D12G1951	0.881364	0	0
515	Gh_A07G0305	Gh_D13G0393	0.601099	3.21872	0.186751
516	Gh_A07G0377	Gh_D13G1855	0.7402	0	0
517	Gh_A07G0378	Gh_D13G1853	0.864632	2.21344	0.390628
518	Gh_A08G0537	Gh_A08G1500	0.726151	2.93969	0.247016
519	Gh_A08G0416	Gh_A08G1686	0.341843	1.19941	0.28501
520	Gh_A08G0537	Gh_A08G1242	0.959149	0	0
521	Gh_A08G0537	Gh_A08G1686	0.743999	2.15074	0.345926
522	Gh_A08G0537	Gh_A08G1516	0.825558	5.08101	0.162479
523	Gh_A08G1242	Gh_A09G1760	0.971979	3.32782	0.292076
524	Gh_A08G0537	Gh_A09G2118	0.731044	0	0
525	Gh_A08G0537	Gh_A09G0122	0.764062	0	0
526	Gh_A08G1686	Gh_A09G0699	0.871149	0	0
527	Gh_A08G0371	Gh_A09G1985	0.547292	0	0
528	Gh_A08G0206	Gh_A09G1985	0.550616	0	0
529	Gh_A08G1686	Gh_A09G1607	0.926847	0	0
530	Gh_A08G1686	Gh_A09G2118	0.780123	0	0
531	Gh_A08G0416	Gh_A09G2118	0.763467	0	0
532	Gh_A08G1516	Gh_A09G1760	0.80123	3.79284	0.211248
533	Gh_A08G0537	Gh_A09G1985	0.543383	1.79531	0.302669
534	Gh_A08G0537	Gh_A09G0780	0.919432	0	0
535	Gh_A08G2161	Gh_A09G1985	0.562424	0	0
536	Gh_A08G0537	Gh_A09G1760	0.599152	2.6592	0.225313
537	Gh_A08G0206	Gh_A10G0271	0.546487	0	0
538	Gh_A08G1612	Gh_A10G1008	0.794491	0	0
539	Gh_A08G0751	Gh_A10G1008	0.834666	0	0
540	Gh_A08G1686	Gh_A10G0792	0.833601	0	0
541	Gh_A08G0416	Gh_A10G0792	0.891242	0	0
542	Gh_A08G0537	Gh_A10G2156	0.767474	0	0
543	Gh_A08G1500	Gh_A10G0792	0.873949	1.89881	0.460262
544	Gh_A08G2207	Gh_A10G0271	0.722919	1.60281	0.451032
545	Gh_A08G1686	Gh_A11G1198	0.412898	0	0
546	Gh_A08G1500	Gh_A11G0685	0.572762	0	0
547	Gh_A08G1686	Gh_A11G0854	0.834422	0	0
548	Gh_A08G0537	Gh_A11G0685	0.181377	0.732007	0.24778
549	Gh_A08G1686	Gh_A11G0366	0.647494	2.06183	0.314039
550	Gh_A08G2161	Gh_A11G0366	0.820486	1.94253	0.42238
551	Gh_A08G1500	Gh_A11G0225	0.798716	2.02513	0.394402
552	Gh_A08G0537	Gh_A11G0225	0.804535	0	0
553	Gh_A08G0371	Gh_A11G0366	0.789803	0	0
554	Gh_A08G1500	Gh_A12G1953	0.122111	0.691037	0.176707
555	Gh_A08G1686	Gh_A12G0994	0.653541	0	0
556	Gh_A08G0537	Gh_A12G1953	0.704394	0	0
557	Gh_A08G1245	Gh_A12G1951	1.34549	0	0
558	Gh_A08G0539	Gh_A12G0877	0.358747	1.03198	0.347631
559	Gh_A08G0751	Gh_A12G1953	0.975848	2.69671	0.361866
560	Gh_A08G0537	Gh_A13G0806	0.839729	0	0
561	Gh_A08G1500	Gh_D01G2023	0.946323	2.74368	0.34491
562	Gh_A08G1686	Gh_D01G0167	0.761033	2.38768	0.318734
563	Gh_A08G2008	Gh_D02G1788	0.829384	0	0
564	Gh_A08G1686	Gh_D02G0429	0.430912	2.18242	0.197447
565	Gh_A08G2200	Gh_D02G1788	0.774607	0	0
566	Gh_A08G1686	Gh_D02G0698	0.858976	3.95218	0.217342
567	Gh_A08G0751	Gh_D02G2086	1.07235	0	0
568	Gh_A08G0537	Gh_D02G0429	0.828082	3.12997	0.264566
569	Gh_A08G1500	Gh_D02G1817	0.62038	0	0
570	Gh_A08G0206	Gh_D02G2086	0.792079	0	0
571	Gh_A08G1500	Gh_D03G0201	0.751403	1.8229	0.412201
572	Gh_A08G1503	Gh_D03G0218	1.04235	2.44435	0.426431
573	Gh_A08G1500	Gh_D03G1591	0.861264	0	0
574	Gh_A08G0416	Gh_D03G0578	0.813012	0	0
575	Gh_A08G0537	Gh_D03G1591	0.763676	0	0
576	Gh_A08G1242	Gh_D03G1591	0.908888	0	0
577	Gh_A08G0537	Gh_D03G0578	0.865308	0	0
578	Gh_A08G1686	Gh_D03G0721	0.84602	4.30683	0.196437
579	Gh_A08G0537	Gh_D05G2455	0.927434	2.69652	0.343938
580	Gh_A08G0537	Gh_D05G3348	0.647232	3.00811	0.215162
581	Gh_A08G1686	Gh_D05G1260	0.881124	0	0
582	Gh_A08G0416	Gh_D05G2316	0.729789	0	0
583	Gh_A08G1500	Gh_D05G1154	0.879859	26.7286	0.0329182
584	Gh_A08G1686	Gh_D05G3205	0.638272	1.58127	0.403646
585	Gh_A08G1686	Gh_D06G0817	0.898025	0	0
586	Gh_A08G1686	Gh_D06G2166	0.757933	3.08549	0.245644
587	Gh_A08G1686	Gh_D06G1045	0.651242	3.52194	0.18491
588	Gh_A08G1686	Gh_D07G1484	0.958045	0	0
589	Gh_A08G1686	Gh_D07G2153	0.283932	1.2164	0.233421
590	Gh_A08G1686	Gh_D07G0084	0.816944	0	0
591	Gh_A08G0416	Gh_D07G0130	1.00638	1.64552	0.611585
592	Gh_A08G1686	Gh_D07G0277	0.713743	0	0
593	Gh_A08G0537	Gh_D07G0130	0.796549	3.04936	0.261218
594	Gh_A08G0416	Gh_D07G0277	0.657875	2.6588	0.247433
595	Gh_A08G1500	Gh_D07G0277	0.850847	0	0
596	Gh_A08G1686	Gh_D07G1571	0.872832	0	0
597	Gh_A08G1500	Gh_D07G0440	0.65067	1.88403	0.345361
598	Gh_A08G1500	Gh_D07G2153	0.697175	4.35272	0.16017
599	Gh_A08G0537	Gh_D07G0308	0.736192	0	0
600	Gh_A08G1500	Gh_D08G1798	0.021124	0.0438348	0.481901
601	Gh_A08G1686	Gh_D08G2044	0.0184625	0.0497223	0.371311
602	Gh_A08G0416	Gh_D08G0506	0.018046	0.0342721	0.52655
603	Gh_A08G0537	Gh_D08G0629	0.0232389	0.0586299	0.396366
604	Gh_A08G1686	Gh_D08G0461	0.719375	0	0
605	Gh_A08G1500	Gh_D08G0629	0.763853	0	0
606	Gh_A08G0537	Gh_D08G1798	0.570993	2.24632	0.25419
607	Gh_A08G0416	Gh_D08G2044	0.350505	1.18591	0.295557
608	Gh_A08G0416	Gh_D08G0461	0.747736	0	0
609	Gh_A08G0751	Gh_D08G2044	0.759302	0	0
610	Gh_A08G0537	Gh_D08G2044	0.743159	2.62972	0.282601
611	Gh_A08G0537	Gh_D08G1530	0.950322	0	0
612	Gh_A08G1242	Gh_D08G0629	0.986758	2.90513	0.33966
613	Gh_A08G1686	Gh_D08G0629	0.757635	3.07254	0.246582
614	Gh_A08G1516	Gh_D08G0629	0.816594	0	0
615	Gh_A08G1686	Gh_D08G1159	0.760661	2.26587	0.335703
616	Gh_A08G0537	Gh_D08G1814	0.817924	2.86959	0.285031
617	Gh_A08G1242	Gh_D09G1869	0.978479	0	0
618	Gh_A08G0537	Gh_D09G2324	0.742183	0	0
619	Gh_A08G0371	Gh_D09G2285	0.636459	0	0
620	Gh_A08G0416	Gh_D09G2324	0.730124	0	0
621	Gh_A08G1516	Gh_D09G2186	0.575931	0	0
622	Gh_A08G1686	Gh_D09G1705	0.928459	0	0
623	Gh_A08G2207	Gh_D09G2186	0.885596	3.03781	0.291525
624	Gh_A08G1516	Gh_D09G1869	0.830294	0	0
625	Gh_A08G0537	Gh_D09G2186	0.597901	3.41277	0.175195
626	Gh_A08G0537	Gh_D09G0781	0.840543	0	0
627	Gh_A08G2161	Gh_D09G2186	0.542418	0	0
628	Gh_A08G0537	Gh_D09G1869	0.577648	2.30166	0.250971
629	Gh_A08G0416	Gh_D10G0971	0.885698	0	0
630	Gh_A08G1500	Gh_D10G0971	0.904122	2.09387	0.431796
631	Gh_A08G0537	Gh_D10G1536	0.629583	0	0
632	Gh_A08G0751	Gh_D10G1537	0.846948	0	0
633	Gh_A08G1500	Gh_D11G0802	0.59639	0	0
634	Gh_A08G1686	Gh_D11G0996	0.868936	0	0
635	Gh_A08G1686	Gh_D11G1355	0.419562	0	0
636	Gh_A08G0537	Gh_D11G0802	0.212021	0.786494	0.269578
637	Gh_A08G0416	Gh_D11G1355	0.609771	0	0
638	Gh_A08G1686	Gh_D11G2586	0.358341	1.60371	0.223445
639	Gh_A08G1686	Gh_D11G0426	0.586282	1.7469	0.335613
640	Gh_A08G1686	Gh_D11G2502	0.745738	2.28777	0.325966
641	Gh_A08G1686	Gh_D11G1956	0.780032	0	0
642	Gh_A08G0537	Gh_D11G0239	0.843456	0	0
643	Gh_A08G2161	Gh_D11G0426	0.810482	2.46262	0.329114
644	Gh_A08G0537	Gh_D11G1355	0.583364	0	0
645	Gh_A08G0537	Gh_D11G0263	0.893083	3.19669	0.279377
646	Gh_A08G0371	Gh_D11G0426	0.697005	2.86593	0.243204
647	Gh_A08G1500	Gh_D12G2133	0.117677	0.704734	0.16698
648	Gh_A08G1686	Gh_D12G1113	0.785326	0	0
649	Gh_A08G1500	Gh_D12G0951	0.910971	0	0
650	Gh_A08G1516	Gh_D12G0958	0.834479	2.22223	0.375515
651	Gh_A08G0537	Gh_D12G0951	0.883132	0	0
652	Gh_A08G1516	Gh_D12G1951	0.757287	0	0
653	Gh_A08G0537	Gh_D12G2133	0.718201	0	0
654	Gh_A08G0537	Gh_D12G1133	0.884061	3.73753	0.236536
655	Gh_A08G1245	Gh_D12G2131	1.46506	0	0
656	Gh_A08G0539	Gh_D12G0960	0.331403	0.861602	0.384636
657	Gh_A08G1242	Gh_D12G1951	0.994624	2.24239	0.443555
658	Gh_A08G1500	Gh_D12G0958	0.481689	3.02294	0.159345
659	Gh_A08G0751	Gh_D12G2133	0.876824	2.43462	0.360149
660	Gh_A08G1500	Gh_D13G2199	0.763683	0	0
661	Gh_A08G0537	Gh_D13G1806	1.01245	2.44794	0.413591
662	Gh_A08G1500	Gh_D13G1076	0.565644	0	0
663	Gh_A08G1686	Gh_D13G1555	0.850694	0	0
664	Gh_A09G0780	Gh_A09G1985	0.579494	2.46263	0.235315
665	Gh_A09G1760	Gh_A10G1813	0.890204	3.08604	0.288461
666	Gh_A09G1985	Gh_A10G1008	0.545661	2.93048	0.186202
667	Gh_A09G0699	Gh_A10G1008	0.704521	0	0
668	Gh_A09G1832	Gh_A10G1008	0.640284	0	0
669	Gh_A09G1985	Gh_A11G1198	0.329284	0	0
670	Gh_A09G1760	Gh_A11G1198	0.518648	0	0
671	Gh_A09G1985	Gh_A11G0225	0.535571	0	0
672	Gh_A09G1985	Gh_A11G2280	0.581991	0	0
673	Gh_A09G1607	Gh_A11G1198	0.777122	0	0
674	Gh_A09G1760	Gh_A11G0697	0.857141	0	0
675	Gh_A09G1985	Gh_A11G0854	0.689214	0	0
676	Gh_A09G1985	Gh_A12G1015	0.631475	0	0
677	Gh_A09G1760	Gh_A12G0950	0.684842	3.21311	0.21314
678	Gh_A09G1760	Gh_A12G0994	0.693981	2.66941	0.259976
679	Gh_A09G0380	Gh_A12G1761	1.01976	0	0
680	Gh_A09G1985	Gh_A12G1496	0.617873	2.19459	0.281543
681	Gh_A09G1760	Gh_A12G1953	0.122493	0.755613	0.16211
682	Gh_A09G1985	Gh_A13G1479	0.616826	3.84029	0.16062
683	Gh_A09G2077	Gh_A13G1479	0.77927	0	0
684	Gh_A09G1170	Gh_A13G0350	1.17632	3.40828	0.345136
685	Gh_A09G1704	Gh_A13G1479	0.738042	0	0
686	Gh_A09G1760	Gh_A13G1522	1.07905	0	0
687	Gh_A09G1985	Gh_A13G1254	0.669175	0	0
688	Gh_A09G1985	Gh_D02G0429	0.147426	0.895181	0.164689
689	Gh_A09G0780	Gh_D02G0429	0.692872	2.53063	0.273795
690	Gh_A09G1985	Gh_D02G0698	0.619881	0	0
691	Gh_A09G0122	Gh_D02G2086	0.719677	3.41365	0.210823
692	Gh_A09G1170	Gh_D02G2086	0.996894	4.77731	0.208673
693	Gh_A09G1985	Gh_D02G1153	0.728667	0	0
694	Gh_A09G1760	Gh_D03G1591	0.818571	2.56811	0.318745
695	Gh_A09G0122	Gh_D03G1591	1.11731	0	0
696	Gh_A09G1985	Gh_D05G0354	0.752009	1.99934	0.376128
697	Gh_A09G0780	Gh_D05G1500	0.785051	2.57628	0.304723
698	Gh_A09G1985	Gh_D05G0583	0.642733	0	0
699	Gh_A09G1760	Gh_D05G1808	0.785002	0	0
700	Gh_A09G2118	Gh_D05G1500	0.6976	1.52555	0.457276
701	Gh_A09G0699	Gh_D05G1500	0.703967	0	0
702	Gh_A09G1760	Gh_D05G2222	0.84629	0	0
703	Gh_A09G1985	Gh_D06G0168	0.797408	1.2214	0.652864
704	Gh_A09G1985	Gh_D07G2153	0.519366	0	0
705	Gh_A09G1985	Gh_D07G1484	0.610149	0	0
706	Gh_A09G1760	Gh_D07G0277	0.846566	0	0
707	Gh_A09G1760	Gh_D07G0084	0.851129	0	0
708	Gh_A09G1760	Gh_D08G1530	0.962894	0	0
709	Gh_A09G0122	Gh_D08G0629	0.717144	2.96137	0.242166
710	Gh_A09G2118	Gh_D08G0629	0.701973	0	0
711	Gh_A09G2118	Gh_D08G0506	0.748384	0	0
712	Gh_A09G1985	Gh_D08G0461	0.540413	0	0
713	Gh_A09G1760	Gh_D08G1814	0.826151	0	0
714	Gh_A09G1985	Gh_D08G0629	0.687181	1.44406	0.475867
715	Gh_A09G1985	Gh_D08G2527	0.55797	0	0
716	Gh_A09G0780	Gh_D08G0629	0.907617	0	0
717	Gh_A09G1760	Gh_D08G0629	0.652144	0	0
718	Gh_A09G1985	Gh_D08G0157	0.697652	0	0
719	Gh_A09G1760	Gh_D09G1869	0.01333	0.0521496	0.255611
720	Gh_A09G1985	Gh_D09G2186	0.0165524	0.0426024	0.388532
721	Gh_A09G2077	Gh_D09G2285	0.0166766	0.0467077	0.357042
722	Gh_A09G1985	Gh_D09G2285	0.61306	3.71985	0.164808
723	Gh_A09G0780	Gh_D09G2186	0.613989	2.01042	0.305404
724	Gh_A09G1170	Gh_D09G1869	0.886584	0	0
725	Gh_A09G1985	Gh_D10G1536	0.3382	0	0
726	Gh_A09G1760	Gh_D10G2078	0.936436	0	0
727	Gh_A09G1760	Gh_D10G0971	0.911029	0	0
728	Gh_A09G1985	Gh_D11G1355	0.314243	0	0
729	Gh_A09G1985	Gh_D11G0239	0.619541	0	0
730	Gh_A09G1985	Gh_D11G2586	0.542788	1.63981	0.331007
731	Gh_A09G1607	Gh_D11G1355	0.765912	0	0
732	Gh_A09G0380	Gh_D11G1355	0.753089	2.86895	0.262496
733	Gh_A09G0218	Gh_D11G1355	0.701909	1.69395	0.414361
734	Gh_A09G1760	Gh_D11G0813	0.857141	0	0
735	Gh_A09G2118	Gh_D11G1355	0.628928	0	0
736	Gh_A09G1760	Gh_D12G0958	0.488504	2.58749	0.188795
737	Gh_A09G1760	Gh_D12G1660	1.04782	0	0
738	Gh_A09G1985	Gh_D12G1133	0.640619	0	0
739	Gh_A09G1760	Gh_D12G2133	0.130923	0.803391	0.162963
740	Gh_A09G1170	Gh_D13G0393	1.07483	0	0
741	Gh_A09G1704	Gh_D13G1806	0.830205	3.36768	0.246521
742	Gh_A09G1760	Gh_D13G1853	1.20821	0	0
743	Gh_A09G1985	Gh_D13G1806	0.629082	1.55573	0.404364
744	Gh_A09G1760	Gh_D13G1806	0.606153	0	0
745	Gh_A10G0792	Gh_A11G0366	0.962516	0	0
746	Gh_A10G0822	Gh_A11G0367	0.971023	0	0
747	Gh_A10G0271	Gh_A11G1833	0.843088	0	0
748	Gh_A10G1108	Gh_A11G1198	0.518465	0	0
749	Gh_A10G1008	Gh_A11G1198	0.544472	0	0
750	Gh_A10G2156	Gh_A11G1198	0.552855	0	0
751	Gh_A10G1008	Gh_A11G0685	0.673807	0	0
752	Gh_A10G0271	Gh_A11G0685	0.775468	2.43594	0.318344
753	Gh_A10G0271	Gh_A11G0854	0.836492	4.9866	0.167748
754	Gh_A10G0822	Gh_A12G0216	1.16205	0	0
755	Gh_A10G1108	Gh_A12G0216	0.762576	0	0
756	Gh_A10G0822	Gh_A12G1954	1.02285	0	0
757	Gh_A10G0271	Gh_A12G1015	0.703653	0	0
758	Gh_A10G1813	Gh_A12G0216	0.768463	1.90081	0.404282
759	Gh_A10G1008	Gh_D02G0518	0.884351	5.29278	0.167086
760	Gh_A10G0271	Gh_D02G0963	0.710105	0	0
761	Gh_A10G1008	Gh_D02G0429	0.584226	1.81852	0.321265
762	Gh_A10G0271	Gh_D02G1788	0.753864	2.47668	0.304385
763	Gh_A10G1008	Gh_D02G0698	0.689332	0	0
764	Gh_A10G0741	Gh_D02G0429	0.548319	0	0
765	Gh_A10G1008	Gh_D05G0071	1.00812	2.32104	0.434339
766	Gh_A10G1008	Gh_D05G0583	0.726601	0	0
767	Gh_A10G0271	Gh_D05G0182	0.861316	0	0
768	Gh_A10G0271	Gh_D05G1963	0.89362	0	0
769	Gh_A10G0271	Gh_D05G1500	0.157229	0.775943	0.20263
770	Gh_A10G1437	Gh_D05G1500	0.661398	0	0
771	Gh_A10G2156	Gh_D05G1500	0.755974	3.19663	0.236491
772	Gh_A10G1008	Gh_D05G0152	0.710649	0	0
773	Gh_A10G1008	Gh_D06G1971	0.764687	0	0
774	Gh_A10G1860	Gh_D07G0441	0.843731	2.83704	0.297398
775	Gh_A10G1008	Gh_D07G0277	0.693518	0	0
776	Gh_A10G1437	Gh_D07G0440	0.726663	2.29817	0.316192
777	Gh_A10G1731	Gh_D07G0440	0.858056	0	0
778	Gh_A10G1008	Gh_D07G1484	0.881405	3.06212	0.287841
779	Gh_A10G0271	Gh_D07G2191	0.930312	2.75002	0.338292
780	Gh_A10G1008	Gh_D07G2153	0.376431	0	0
781	Gh_A10G0271	Gh_D07G0084	0.714823	0	0
782	Gh_A10G0271	Gh_D08G0283	0.597944	0	0
783	Gh_A10G1008	Gh_D08G0629	0.755507	0	0
784	Gh_A10G1008	Gh_D08G0894	0.794019	2.54372	0.312149
785	Gh_A10G0792	Gh_D08G0506	0.919557	0	0
786	Gh_A10G0792	Gh_D08G1798	0.744108	0	0
787	Gh_A10G0271	Gh_D08G2572	0.728593	2.07304	0.351461
788	Gh_A10G1008	Gh_D08G2044	0.342243	2.0977	0.163151
789	Gh_A10G0271	Gh_D08G1159	0.786927	0	0
790	Gh_A10G0741	Gh_D09G2285	0.788483	0	0
791	Gh_A10G1483	Gh_D09G2285	0.194359	0.791759	0.245478
792	Gh_A10G1008	Gh_D09G2186	0.564211	2.53785	0.222318
793	Gh_A10G1008	Gh_D09G1953	0.655919	0	0
794	Gh_A10G0271	Gh_D09G2324	0.628041	0	0
795	Gh_A10G1008	Gh_D09G0712	0.797121	3.10504	0.256718
796	Gh_A10G1108	Gh_D09G2285	0.83516	0	0
797	Gh_A10G0271	Gh_D10G0272	0.00548281	0.0437168	0.125417
798	Gh_A10G1008	Gh_D10G1536	0.661674	0	0
799	Gh_A10G0792	Gh_D11G0426	1.0152	0	0
800	Gh_A10G1008	Gh_D11G0239	0.794575	0	0
801	Gh_A10G1108	Gh_D11G1355	0.546601	0	0
802	Gh_A10G0822	Gh_D11G0427	0.922744	0	0
803	Gh_A10G0271	Gh_D11G1033	0.68802	0	0
804	Gh_A10G1008	Gh_D11G1355	0.57746	0	0
805	Gh_A10G2156	Gh_D11G1355	0.579306	0	0
806	Gh_A10G0271	Gh_D11G1355	0.493216	2.51904	0.195796
807	Gh_A10G0271	Gh_D11G0996	0.780201	0	0
808	Gh_A10G0271	Gh_D12G0958	0.764962	0	0
809	Gh_A10G0271	Gh_D12G1133	0.698061	0	0
810	Gh_A10G0792	Gh_D12G2133	0.951661	0	0
811	Gh_A10G1813	Gh_D12G0217	0.767458	0	0
812	Gh_A10G1008	Gh_D13G1806	0.415392	2.15314	0.192924
813	Gh_A10G0792	Gh_D13G1806	0.684416	0	0
814	Gh_A11G1198	Gh_A11G2280	0.584574	0	0
815	Gh_A11G0366	Gh_A11G1833	0.908484	0	0
816	Gh_A11G0366	Gh_A11G0854	0.870892	2.06076	0.422607
817	Gh_A11G0080	Gh_A11G0366	0.816002	0	0
818	Gh_A11G0686	Gh_A12G1953	0.515926	0	0
819	Gh_A11G0359	Gh_A12G1761	0.209959	0.722947	0.29042
820	Gh_A11G0366	Gh_A12G1783	0.230864	0.686949	0.336072
821	Gh_A11G1920	Gh_A12G0216	0.997418	2.56394	0.389018
822	Gh_A11G1198	Gh_A12G0994	0.54138	2.93481	0.184469
823	Gh_A11G0697	Gh_A12G1761	0.856469	0	0
824	Gh_A11G0854	Gh_A12G1761	0.942369	2.15561	0.437171
825	Gh_A11G0366	Gh_A12G0994	0.640042	0	0
826	Gh_A11G1198	Gh_A12G2199	0.590062	0	0
827	Gh_A11G1198	Gh_A12G1529	0.784827	0	0
828	Gh_A11G0685	Gh_A12G0216	0.734568	0	0
829	Gh_A11G2280	Gh_A13G1479	0.105078	0.577853	0.181843
830	Gh_A11G0366	Gh_A13G1254	0.773324	0	0
831	Gh_A11G1920	Gh_A13G0350	1.16662	3.14224	0.37127
832	Gh_A11G1198	Gh_A13G0806	0.690107	0	0
833	Gh_A11G0366	Gh_A13G0806	0.736824	2.27029	0.324551
834	Gh_A11G1198	Gh_A13G0830	0.729031	0	0
835	Gh_A11G0885	Gh_A13G0350	0.732165	2.28339	0.320648
836	Gh_A11G1198	Gh_D02G0429	0.281554	0	0
837	Gh_A11G0359	Gh_D02G1788	0.510809	1.70907	0.298881
838	Gh_A11G0366	Gh_D02G1795	0.718849	0	0
839	Gh_A11G0366	Gh_D02G2086	0.849895	2.10377	0.403986
840	Gh_A11G0885	Gh_D02G0429	0.769312	0	0
841	Gh_A11G1833	Gh_D02G2086	1.01693	0	0
842	Gh_A11G0685	Gh_D02G0429	0.637428	2.25333	0.282882
843	Gh_A11G0080	Gh_D02G2086	0.928248	4.57692	0.202811
844	Gh_A11G2280	Gh_D02G0429	0.635473	2.19921	0.288955
845	Gh_A11G0697	Gh_D02G1788	0.841225	1.83903	0.457428
846	Gh_A11G0366	Gh_D02G1021	0.669817	0	0
847	Gh_A11G1920	Gh_D02G2086	0.982649	3.91178	0.251202
848	Gh_A11G0885	Gh_D02G2086	0.781065	2.57648	0.303152
849	Gh_A11G0225	Gh_D03G1591	0.853349	6.02767	0.141572
850	Gh_A11G1198	Gh_D03G0218	0.613157	0	0
851	Gh_A11G1199	Gh_D03G0220	0.760601	3.92173	0.193945
852	Gh_A11G0685	Gh_D03G1591	0.690493	0	0
853	Gh_A11G0366	Gh_D04G1369	0.754576	2.05312	0.367526
854	Gh_A11G0366	Gh_D04G0094	0.866877	4.08598	0.212159
855	Gh_A11G0885	Gh_D05G1500	0.79083	0	0
856	Gh_A11G2519	Gh_D05G1500	0.613898	0	0
857	Gh_A11G0225	Gh_D05G1500	0.647329	0	0
858	Gh_A11G0366	Gh_D05G2188	0.988489	0	0
859	Gh_A11G0366	Gh_D05G2316	0.951552	0	0
860	Gh_A11G1198	Gh_D05G0489	0.486197	0	0
861	Gh_A11G0359	Gh_D05G1500	0.774586	2.31389	0.334755
862	Gh_A11G1198	Gh_D05G1500	0.517872	0	0
863	Gh_A11G0366	Gh_D05G0583	0.638577	0	0
864	Gh_A11G0366	Gh_D05G1808	0.773751	3.98385	0.194222
865	Gh_A11G0366	Gh_D05G1148	0.690207	0	0
866	Gh_A11G1198	Gh_D05G0181	0.710781	0	0
867	Gh_A11G0366	Gh_D06G0168	0.9481	2.97541	0.318646
868	Gh_A11G0366	Gh_D06G0336	0.940178	0	0
869	Gh_A11G1198	Gh_D06G1971	0.764564	0	0
870	Gh_A11G1198	Gh_D06G0216	0.684539	0	0
871	Gh_A11G1198	Gh_D07G1484	0.555225	0	0
872	Gh_A11G1198	Gh_D07G2153	0.50849	0	0
873	Gh_A11G0366	Gh_D07G0440	0.842462	2.03751	0.413476
874	Gh_A11G0366	Gh_D07G1484	0.844029	2.4922	0.338668
875	Gh_A11G1198	Gh_D07G0155	0.702857	0	0
876	Gh_A11G0854	Gh_D07G0440	0.709321	0	0
877	Gh_A11G0080	Gh_D07G0440	0.913157	0	0
878	Gh_A11G0359	Gh_D07G0440	0.767867	0	0
879	Gh_A11G0366	Gh_D07G0427	0.750196	0	0
880	Gh_A11G0366	Gh_D07G0277	0.673751	0	0
881	Gh_A11G1920	Gh_D07G1485	0.900316	3.42725	0.262693
882	Gh_A11G1198	Gh_D08G2044	0.442277	0	0
883	Gh_A11G0685	Gh_D08G0629	0.166597	0.740729	0.22491
884	Gh_A11G2280	Gh_D08G2044	0.33917	1.67525	0.20246
885	Gh_A11G1198	Gh_D08G0629	0.525119	0	0
886	Gh_A11G0366	Gh_D08G1159	1.1755	0	0
887	Gh_A11G1198	Gh_D08G1922	0.674701	1.6246	0.415303
888	Gh_A11G1198	Gh_D08G1240	0.684671	0	0
889	Gh_A11G0685	Gh_D08G1798	0.485538	0	0
890	Gh_A11G0225	Gh_D08G1798	0.783492	2.52299	0.310541
891	Gh_A11G0225	Gh_D08G0629	0.791123	0	0
892	Gh_A11G0366	Gh_D08G0461	0.756221	0	0
893	Gh_A11G1198	Gh_D09G2186	0.325852	0	0
894	Gh_A11G1198	Gh_D09G0401	0.731516	0	0
895	Gh_A11G0697	Gh_D09G1869	0.85518	0	0
896	Gh_A11G0366	Gh_D09G2186	0.512768	3.25331	0.157614
897	Gh_A11G2280	Gh_D09G1869	0.646855	2.22573	0.290626
898	Gh_A11G0854	Gh_D09G2186	0.605614	0	0
899	Gh_A11G1198	Gh_D10G1536	0.317391	0	0
900	Gh_A11G0366	Gh_D10G0971	0.98221	0	0
901	Gh_A11G1198	Gh_D10G1399	0.536003	0	0
902	Gh_A11G1198	Gh_D10G2404	0.557482	0	0
903	Gh_A11G0366	Gh_D11G0426	0.0140037	0.0423044	0.331022
904	Gh_A11G1198	Gh_D11G1355	0.0140314	0.067272	0.208577
905	Gh_A11G1198	Gh_D11G2586	0.487929	0	0
906	Gh_A11G2280	Gh_D11G1355	0.50253	0	0
907	Gh_A11G1833	Gh_D11G0426	0.860662	0	0
908	Gh_A11G1198	Gh_D11G2502	0.58463	0	0
909	Gh_A11G0854	Gh_D11G0426	0.828763	0	0
910	Gh_A11G1833	Gh_D11G1355	0.525762	0	0
911	Gh_A11G0367	Gh_D11G1956	0.918218	0	0
912	Gh_A11G0366	Gh_D11G0085	0.834931	2.16107	0.386351
913	Gh_A11G0080	Gh_D11G0426	0.813923	0	0
914	Gh_A11G0366	Gh_D11G1355	0.58739	6.08642	0.0965084
915	Gh_A11G0686	Gh_D12G2133	0.533231	0	0
916	Gh_A11G0366	Gh_D12G1951	0.673646	0	0
917	Gh_A11G0697	Gh_D12G0958	1.00183	0	0
918	Gh_A11G1198	Gh_D12G0658	0.681471	1.68174	0.405219
919	Gh_A11G0685	Gh_D12G0958	0.447096	1.74217	0.256632
920	Gh_A11G0685	Gh_D12G0217	0.672292	0	0
921	Gh_A11G0685	Gh_D12G1951	0.66623	3.28298	0.202935
922	Gh_A11G1833	Gh_D12G1951	0.772342	2.855	0.270523
923	Gh_A11G0366	Gh_D13G1555	0.702237	2.00079	0.350979
924	Gh_A11G0366	Gh_D13G0717	0.868511	2.21007	0.392979
925	Gh_A11G1198	Gh_D13G1076	0.690103	0	0
926	Gh_A11G2280	Gh_D13G1806	0.165808	1.02351	0.162
927	Gh_A12G0216	Gh_A12G1015	0.747123	3.96309	0.18852
928	Gh_A12G0673	Gh_A12G1761	0.928141	0	0
929	Gh_A12G1015	Gh_A12G1953	0.743819	0	0
930	Gh_A12G0216	Gh_A12G1529	1.03365	0	0
931	Gh_A12G0876	Gh_A12G1951	0.885643	2.28566	0.387479
932	Gh_A12G1783	Gh_A12G1953	0.473265	2.41416	0.196037
933	Gh_A12G0950	Gh_A12G1953	0.644682	2.29902	0.280416
934	Gh_A12G0994	Gh_A13G1479	0.750423	0	0
935	Gh_A12G2057	Gh_A13G0350	0.845005	0	0
936	Gh_A12G2129	Gh_A13G1479	0.903391	0	0
937	Gh_A12G0670	Gh_A13G0350	1.22853	3.20958	0.382771
938	Gh_A12G0215	Gh_A13G0350	0.314901	0.796131	0.395539
939	Gh_A12G1761	Gh_A13G0830	0.823045	0	0
940	Gh_A12G1761	Gh_A13G1676	0.839972	2.62056	0.320531
941	Gh_A12G1267	Gh_A13G1479	0.695037	1.81715	0.382487
942	Gh_A12G0216	Gh_A13G0806	0.844458	2.27389	0.371371
943	Gh_A12G0216	Gh_D01G0167	0.84445	0	0
944	Gh_A12G0216	Gh_D02G2086	0.27801	0.948509	0.293102
945	Gh_A12G0216	Gh_D02G0698	0.852103	0	0
946	Gh_A12G1529	Gh_D02G2086	1.02387	2.37264	0.431531
947	Gh_A12G1761	Gh_D03G0201	0.632634	0	0
948	Gh_A12G1784	Gh_D03G0218	0.936969	1.43409	0.653354
949	Gh_A12G1953	Gh_D03G1581	0.825497	3.63684	0.226982
950	Gh_A12G1953	Gh_D03G1591	0.888173	0	0
951	Gh_A12G0216	Gh_D03G0201	0.515648	0	0
952	Gh_A12G1953	Gh_D03G0342	0.781789	0	0
953	Gh_A12G1761	Gh_D04G1416	0.772014	2.25127	0.342923
954	Gh_A12G0994	Gh_D05G1500	0.480789	0	0
955	Gh_A12G0216	Gh_D05G0583	0.65368	0	0
956	Gh_A12G1953	Gh_D05G0354	0.727893	0	0
957	Gh_A12G0216	Gh_D05G0181	0.759789	0	0
958	Gh_A12G1953	Gh_D05G0489	0.753253	0	0
959	Gh_A12G0721	Gh_D05G1500	0.718293	0	0
960	Gh_A12G1761	Gh_D05G1148	0.811895	2.60988	0.311085
961	Gh_A12G1015	Gh_D05G1500	0.588514	0	0
962	Gh_A12G2199	Gh_D05G1500	0.843642	0	0
963	Gh_A12G1761	Gh_D05G1154	0.863475	0	0
964	Gh_A12G0216	Gh_D06G0817	0.782215	3.32632	0.235159
965	Gh_A12G0216	Gh_D06G1971	0.850982	0	0
966	Gh_A12G1761	Gh_D06G1070	0.82895	2.22395	0.372737
967	Gh_A12G1761	Gh_D07G1235	0.824198	2.52855	0.325956
968	Gh_A12G0216	Gh_D07G1571	0.748657	2.14489	0.349042
969	Gh_A12G1761	Gh_D07G0130	0.975124	4.79016	0.203568
970	Gh_A12G1783	Gh_D07G0440	0.558523	0	0
971	Gh_A12G1951	Gh_D07G0442	0.897996	3.12616	0.287252
972	Gh_A12G1953	Gh_D07G0440	0.695118	3.6168	0.192191
973	Gh_A12G1953	Gh_D07G0155	0.730793	0	0
974	Gh_A12G0216	Gh_D07G0572	0.968683	1.3744	0.704805
975	Gh_A12G1529	Gh_D07G1485	0.716107	2.60182	0.275234
976	Gh_A12G1953	Gh_D08G1798	0.113738	0.636752	0.178623
977	Gh_A12G0761	Gh_D08G2044	0.684042	0	0
978	Gh_A12G1953	Gh_D08G0629	0.685954	0	0
979	Gh_A12G1015	Gh_D08G0629	0.76745	2.32507	0.330076
980	Gh_A12G0673	Gh_D08G2044	0.788566	0	0
981	Gh_A12G1951	Gh_D08G1534	1.24783	0	0
982	Gh_A12G1267	Gh_D08G0629	0.80552	0	0
983	Gh_A12G0950	Gh_D09G2285	0.778874	1.90756	0.408308
984	Gh_A12G0216	Gh_D09G1953	0.895314	0	0
985	Gh_A12G1015	Gh_D09G2186	0.598283	0	0
986	Gh_A12G1289	Gh_D09G1869	0.624722	0	0
987	Gh_A12G1953	Gh_D09G1869	0.116117	0.745549	0.155747
988	Gh_A12G1554	Gh_D09G2285	0.995249	0	0
989	Gh_A12G1953	Gh_D09G2285	0.714734	0	0
990	Gh_A12G1761	Gh_D11G0418	0.226266	0.653691	0.346135
991	Gh_A12G1783	Gh_D11G0426	0.237625	0.745747	0.31864
992	Gh_A12G0994	Gh_D11G1355	0.51986	3.07076	0.169294
993	Gh_A12G2199	Gh_D11G1355	0.584741	0	0
994	Gh_A12G1953	Gh_D11G0263	0.789558	0	0
995	Gh_A12G0994	Gh_D11G0426	0.67415	0	0
996	Gh_A12G0216	Gh_D11G1956	0.929119	0	0
997	Gh_A12G2416	Gh_D11G0426	0.782078	0	0
998	Gh_A12G1761	Gh_D11G0996	0.910727	0	0
999	Gh_A12G1496	Gh_D11G1355	0.615553	0	0
1000	Gh_A12G1761	Gh_D12G1915	0.00377716	0.018055	0.209202
1001	Gh_A12G1783	Gh_D12G1951	0.7192	0	0
1002	Gh_A12G1953	Gh_D12G2133	0.0106906	0.045361	0.235678
1003	Gh_A12G0215	Gh_D12G0217	0.146023	0.305244	0.478379
1004	Gh_A12G0994	Gh_D12G0217	0.690698	2.32507	0.297066
1005	Gh_A12G1784	Gh_D12G0675	0.881809	2.75164	0.320467
1006	Gh_A12G0761	Gh_D12G0217	0.746888	0	0
1007	Gh_A12G1015	Gh_D12G2133	0.728221	0	0
1008	Gh_A12G1761	Gh_D12G0888	0.596292	3.91736	0.152218
1009	Gh_A12G1554	Gh_D12G1951	0.792398	0	0
1010	Gh_A12G1783	Gh_D12G2133	0.457258	2.59239	0.176384
1011	Gh_A12G1953	Gh_D12G1951	0.710216	0	0
1012	Gh_A12G1951	Gh_D12G0959	1.10893	0	0
1013	Gh_A12G1953	Gh_D12G0958	0.47457	2.45967	0.19294
1014	Gh_A12G0876	Gh_D12G2131	0.904768	2.57251	0.351707
1015	Gh_A12G0994	Gh_D12G1951	0.773873	0	0
1016	Gh_A12G0673	Gh_D12G0217	0.83127	0	0
1017	Gh_A12G0216	Gh_D12G1622	0.752346	0	0
1018	Gh_A12G1761	Gh_D12G1133	0.837385	0	0
1019	Gh_A12G1953	Gh_D12G1622	1.29618	0	0
1020	Gh_A12G0670	Gh_D12G2134	1.05798	0	0
1021	Gh_A12G0673	Gh_D12G2133	0.845653	1.37232	0.616221
1022	Gh_A12G0670	Gh_D13G0393	1.13465	0	0
1023	Gh_A12G2129	Gh_D13G1806	0.931557	0	0
1024	Gh_A12G0215	Gh_D13G0393	0.218448	0.69038	0.316417
1025	Gh_A13G0806	Gh_A13G1479	0.691379	2.12416	0.325483
1026	Gh_A13G0350	Gh_A13G1479	0.771904	0	0
1027	Gh_A13G0350	Gh_D01G0167	0.947673	0	0
1028	Gh_A13G0350	Gh_D01G0450	0.785342	0	0
1029	Gh_A13G1479	Gh_D02G1817	0.773681	0	0
1030	Gh_A13G0350	Gh_D02G1846	0.961971	5.44434	0.176692
1031	Gh_A13G1479	Gh_D02G0429	0.637873	2.04031	0.312635
1032	Gh_A13G0350	Gh_D02G2086	0.312903	0.798353	0.391935
1033	Gh_A13G0350	Gh_D02G0518	0.661077	0	0
1034	Gh_A13G0350	Gh_D02G1021	0.72751	3.21862	0.226032
1035	Gh_A13G0350	Gh_D02G1795	1.1343	0	0
1036	Gh_A13G0350	Gh_D03G0201	0.487404	0	0
1037	Gh_A13G0468	Gh_D03G1591	1.02143	0	0
1038	Gh_A13G0350	Gh_D05G2188	0.948783	3.10678	0.305391
1039	Gh_A13G0806	Gh_D05G1500	0.69307	0	0
1040	Gh_A13G0350	Gh_D05G0152	0.700478	1.92294	0.364275
1041	Gh_A13G1479	Gh_D06G0336	0.686555	2.11682	0.324333
1042	Gh_A13G0350	Gh_D07G0583	0.665163	0	0
1043	Gh_A13G0830	Gh_D07G0440	0.736611	0	0
1044	Gh_A13G1522	Gh_D07G0440	0.78164	0	0
1045	Gh_A13G1522	Gh_D07G0440	0.78164	0	0
1046	Gh_A13G0806	Gh_D08G2044	0.807575	1.94093	0.416076
1047	Gh_A13G0806	Gh_D08G0629	0.864446	2.98358	0.289735
1048	Gh_A13G0830	Gh_D08G0629	0.763477	2.30423	0.331338
1049	Gh_A13G0350	Gh_D08G2402	0.898012	0	0
1050	Gh_A13G0350	Gh_D08G0157	1.13394	1.68924	0.671275
1051	Gh_A13G1853	Gh_D08G1535	1.30643	0	0
1052	Gh_A13G1479	Gh_D09G2186	0.600605	0	0
1053	Gh_A13G0350	Gh_D09G1176	1.16896	0	0
1054	Gh_A13G0350	Gh_D09G1953	0.865593	0	0
1055	Gh_A13G1479	Gh_D11G2586	0.139701	0.626072	0.223138
1056	Gh_A13G1254	Gh_D11G0426	0.79366	0	0
1057	Gh_A13G0350	Gh_D11G1033	0.753179	3.15185	0.238964
1058	Gh_A13G0350	Gh_D11G2055	1.20686	2.3561	0.512228
1059	Gh_A13G0806	Gh_D11G0426	0.754031	4.19603	0.179701
1060	Gh_A13G0806	Gh_D11G1355	0.690151	0	0
1061	Gh_A13G0350	Gh_D12G0658	0.509231	2.84503	0.17899
1062	Gh_A13G0212	Gh_D12G0958	0.933895	3.45709	0.270139
1063	Gh_A13G1479	Gh_D12G1113	0.90283	0	0
1064	Gh_A13G1479	Gh_D12G2308	0.864736	0	0
1065	Gh_A13G0350	Gh_D12G1622	1.19853	2.11283	0.567263
1066	Gh_A13G0350	Gh_D12G0217	0.263502	0.703702	0.374451
1067	Gh_A13G1479	Gh_D12G1391	0.637594	1.52144	0.419072
1068	Gh_A13G0806	Gh_D12G1951	0.802396	0	0
1069	Gh_A13G0350	Gh_D13G0393	0.0164866	0.0326946	0.504259
1070	Gh_A13G0830	Gh_D13G1806	0.42769	0	0
1071	Gh_A13G1479	Gh_D13G1076	0.31698	1.50531	0.210574
1072	Gh_A13G1479	Gh_D13G1806	0.137543	0.642095	0.214209
1073	Gh_D01G2112	Gh_D02G2086	1.00792	0	0
1074	Gh_D01G2023	Gh_D02G2086	0.88707	0	0
1075	Gh_D01G2023	Gh_D08G2044	0.800953	2.72955	0.293438
1076	Gh_D01G2023	Gh_D11G1355	0.787346	2.61117	0.30153
1077	Gh_D01G0167	Gh_D11G0426	0.811282	3.02951	0.267793
1078	Gh_D01G0167	Gh_D12G0217	0.899855	0	0
1079	Gh_D01G1870	Gh_D13G0393	0.846181	0	0
1080	Gh_D01G0167	Gh_D13G0393	0.836444	0	0
1081	Gh_D01G0450	Gh_D13G0393	0.766674	2.23026	0.34376
1082	Gh_D02G1817	Gh_D02G2086	0.740199	0	0
1083	Gh_D02G0518	Gh_D02G1788	0.90259	2.40731	0.374937
1084	Gh_D02G1021	Gh_D02G1788	0.950238	0	0
1085	Gh_D02G1846	Gh_D02G2086	1.00891	0	0
1086	Gh_D02G2086	Gh_D03G0218	1.02524	2.57176	0.398654
1087	Gh_D02G1788	Gh_D03G0201	0.680074	0	0
1088	Gh_D02G2086	Gh_D03G0201	0.554968	3.11131	0.178371
1089	Gh_D02G2086	Gh_D04G0094	0.952869	2.9607	0.321839
1090	Gh_D02G1788	Gh_D04G1369	0.136668	0.629163	0.217221
1091	Gh_D02G1795	Gh_D05G1500	0.679586	1.86182	0.365011
1092	Gh_D02G0429	Gh_D05G0152	0.716284	0	0
1093	Gh_D02G2086	Gh_D05G3348	0.686413	0	0
1094	Gh_D02G0518	Gh_D05G1500	0.73568	0	0
1095	Gh_D02G0429	Gh_D05G1808	0.662548	2.77502	0.238754
1096	Gh_D02G2086	Gh_D05G1351	0.912632	0	0
1097	Gh_D02G2086	Gh_D05G1500	0.687714	3.0228	0.227509
1098	Gh_D02G1021	Gh_D05G1500	0.773456	0	0
1099	Gh_D02G2086	Gh_D05G0152	0.786141	0	0
1100	Gh_D02G2086	Gh_D06G0216	0.968279	3.76354	0.257278
1101	Gh_D02G2086	Gh_D06G1197	0.802175	0	0
1102	Gh_D02G2086	Gh_D06G0642	0.818359	0	0
1103	Gh_D02G2086	Gh_D06G1971	0.853239	2.89928	0.294294
1104	Gh_D02G1788	Gh_D06G1197	0.619508	2.1453	0.288775
1105	Gh_D02G0429	Gh_D07G2153	0.491427	0	0
1106	Gh_D02G0429	Gh_D07G1484	0.685815	0	0
1107	Gh_D02G2086	Gh_D07G0277	0.886703	0	0
1108	Gh_D02G0429	Gh_D07G0084	0.573455	3.22805	0.177647
1109	Gh_D02G1788	Gh_D07G2153	0.660257	0	0
1110	Gh_D02G2086	Gh_D07G0130	0.848125	0	0
1111	Gh_D02G0963	Gh_D07G0440	0.812401	0	0
1112	Gh_D02G1788	Gh_D07G1484	0.937161	3.44145	0.272315
1113	Gh_D02G2086	Gh_D07G0084	0.900006	1.80545	0.498494
1114	Gh_D02G0429	Gh_D08G2044	0.437767	2.68566	0.163001
1115	Gh_D02G1788	Gh_D08G2565	0.950385	0	0
1116	Gh_D02G2086	Gh_D08G2044	0.844238	0	0
1117	Gh_D02G0429	Gh_D08G1159	0.77186	1.91452	0.40316
1118	Gh_D02G0429	Gh_D08G0629	0.778635	3.45388	0.225438
1119	Gh_D02G1817	Gh_D08G1798	0.63445	0	0
1120	Gh_D02G1788	Gh_D08G2044	0.697837	0	0
1121	Gh_D02G0963	Gh_D08G0506	0.927951	1.65615	0.560305
1122	Gh_D02G2086	Gh_D08G2402	0.837304	0	0
1123	Gh_D02G0429	Gh_D09G2186	0.14912	0.795061	0.187558
1124	Gh_D02G0832	Gh_D09G1869	0.818806	2.43638	0.336074
1125	Gh_D02G1846	Gh_D09G2285	0.871209	0	0
1126	Gh_D02G0698	Gh_D09G1869	0.871616	4.4331	0.196616
1127	Gh_D02G0429	Gh_D10G1536	0.355306	0	0
1128	Gh_D02G2086	Gh_D10G0938	1.13771	0	0
1129	Gh_D02G0518	Gh_D10G1536	0.657351	0	0
1130	Gh_D02G0429	Gh_D11G1355	0.274781	0	0
1131	Gh_D02G1788	Gh_D11G0418	0.532259	1.43554	0.370772
1132	Gh_D02G1795	Gh_D11G0426	0.736579	0	0
1133	Gh_D02G2086	Gh_D11G2055	0.97153	2.94651	0.329722
1134	Gh_D02G0429	Gh_D11G2586	0.586921	2.16255	0.271402
1135	Gh_D02G0963	Gh_D11G1355	0.567017	0	0
1136	Gh_D02G2086	Gh_D11G0426	0.876269	2.38074	0.368066
1137	Gh_D02G2086	Gh_D11G0085	0.897824	1.82879	0.490939
1138	Gh_D02G2086	Gh_D11G0418	0.762183	1.91094	0.398853
1139	Gh_D02G1817	Gh_D11G1355	0.548166	0	0
1140	Gh_D02G2086	Gh_D12G0217	0.323775	1.15104	0.28129
1141	Gh_D02G0698	Gh_D12G1951	0.810797	0	0
1142	Gh_D02G0698	Gh_D12G0217	0.788193	0	0
1143	Gh_D02G2086	Gh_D12G2494	0.818318	0	0
1144	Gh_D02G2086	Gh_D12G0658	0.553109	1.96607	0.281327
1145	Gh_D02G0429	Gh_D12G0888	0.586215	2.75631	0.212681
1146	Gh_D02G0429	Gh_D13G2199	0.812092	0	0
1147	Gh_D02G1846	Gh_D13G0393	0.849055	0	0
1148	Gh_D02G2086	Gh_D13G0393	0.30317	0.924611	0.327889
1149	Gh_D02G2086	Gh_D13G0393	0.30317	0.924611	0.327889
1150	Gh_D02G0429	Gh_D13G1806	0.571143	1.44166	0.396171
1151	Gh_D03G1591	Gh_D05G1148	0.750487	0	0
1152	Gh_D03G1591	Gh_D05G2222	0.844148	0	0
1153	Gh_D03G1591	Gh_D07G0440	0.501726	0	0
1154	Gh_D03G0201	Gh_D07G0440	0.690223	1.59803	0.431921
1155	Gh_D03G0201	Gh_D08G1798	0.64776	0	0
1156	Gh_D03G0578	Gh_D08G1798	0.877424	0	0
1157	Gh_D03G1591	Gh_D08G1798	0.765305	0	0
1158	Gh_D03G1485	Gh_D08G2044	0.920919	0	0
1159	Gh_D03G1581	Gh_D08G0629	0.888344	2.88276	0.308158
1160	Gh_D03G1591	Gh_D09G1869	0.867232	3.53345	0.245435
1161	Gh_D03G1485	Gh_D09G2285	0.87825	2.77384	0.316619
1162	Gh_D03G1591	Gh_D11G0802	0.708328	0	0
1163	Gh_D03G1591	Gh_D12G0958	0.659863	2.29703	0.287268
1164	Gh_D03G0218	Gh_D12G1951	0.919766	1.42245	0.646606
1165	Gh_D03G0450	Gh_D12G0217	0.800017	2.08784	0.38318
1166	Gh_D03G1591	Gh_D12G2133	0.897474	0	0
1167	Gh_D03G0201	Gh_D12G0217	0.453431	0	0
1168	Gh_D03G0450	Gh_D12G1951	0.746992	0	0
1169	Gh_D03G0218	Gh_D12G0217	1.20302	2.26567	0.530976
1170	Gh_D03G0578	Gh_D12G1951	0.847749	0	0
1171	Gh_D03G0201	Gh_D13G0393	0.51615	0	0
1172	Gh_D04G1416	Gh_D11G1355	0.669729	0	0
1173	Gh_D04G0094	Gh_D11G0426	0.818627	0	0
1174	Gh_D04G1369	Gh_D11G0426	0.718514	2.22451	0.322999
1175	Gh_D04G1416	Gh_D13G1806	0.791207	0	0
1176	Gh_D05G1154	Gh_D05G1500	0.849121	0	0
1177	Gh_D05G0152	Gh_D05G1500	0.735362	0	0
1178	Gh_D05G0181	Gh_D06G1408	1.20157	0	0
1179	Gh_D05G1500	Gh_D06G1403	0.608989	0	0
1180	Gh_D05G1500	Gh_D07G1396	0.620494	0	0
1181	Gh_D05G1500	Gh_D07G0308	0.882421	0	0
1182	Gh_D05G0489	Gh_D08G0506	0.897131	0	0
1183	Gh_D05G1260	Gh_D08G2044	0.948067	0	0
1184	Gh_D05G2455	Gh_D08G0629	0.810396	2.47614	0.327282
1185	Gh_D05G0181	Gh_D08G0629	0.8799	0	0
1186	Gh_D05G3348	Gh_D08G0629	0.629094	2.30609	0.272797
1187	Gh_D05G0839	Gh_D08G2044	0.88937	0	0
1188	Gh_D05G0583	Gh_D08G0629	0.842948	0	0
1189	Gh_D05G0181	Gh_D08G0629	0.8799	0	0
1190	Gh_D05G1500	Gh_D08G1159	0.609082	0	0
1191	Gh_D05G2188	Gh_D09G2186	0.63428	0	0
1192	Gh_D05G2222	Gh_D09G2285	0.944578	2.40528	0.39271
1193	Gh_D05G1351	Gh_D09G2285	0.604275	0	0
1194	Gh_D05G2316	Gh_D09G2285	0.859596	0	0
1195	Gh_D05G1500	Gh_D09G2324	0.743148	2.29547	0.323746
1196	Gh_D05G1500	Gh_D09G0781	0.832729	0	0
1197	Gh_D05G0583	Gh_D09G2285	0.672232	2.83147	0.237414
1198	Gh_D05G2222	Gh_D09G1869	0.729333	0	0
1199	Gh_D05G0583	Gh_D09G2186	0.664663	0	0
1200	Gh_D05G1154	Gh_D09G2285	0.78753	0	0
1201	Gh_D05G1500	Gh_D10G0272	0.15753	0.796133	0.197868
1202	Gh_D05G2188	Gh_D11G0426	0.967528	0	0
1203	Gh_D05G2316	Gh_D11G0426	0.823099	2.8386	0.289966
1204	Gh_D05G1963	Gh_D11G1355	0.727295	2.47465	0.293898
1205	Gh_D05G1500	Gh_D11G1033	0.742554	0	0
1206	Gh_D05G1500	Gh_D11G0263	0.669357	1.66775	0.401352
1207	Gh_D05G1500	Gh_D11G2863	0.623954	0	0
1208	Gh_D05G1148	Gh_D11G1355	0.614434	0	0
1209	Gh_D05G1500	Gh_D11G0418	0.747066	2.42049	0.308643
1210	Gh_D05G1500	Gh_D11G0802	0.466923	4.99158	0.0935422
1211	Gh_D05G1351	Gh_D11G1355	0.600761	2.24262	0.267883
1212	Gh_D05G1808	Gh_D11G1355	0.661476	2.36401	0.279812
1213	Gh_D05G0583	Gh_D12G1951	0.831407	1.88267	0.441611
1214	Gh_D05G1500	Gh_D12G1133	0.595858	0	0
1215	Gh_D05G1500	Gh_D12G2379	0.762089	0	0
1216	Gh_D05G2188	Gh_D13G1806	0.772231	2.20602	0.350056
1217	Gh_D05G0182	Gh_D13G0393	1.05993	1.80787	0.586287
1218	Gh_D05G1500	Gh_D13G0717	0.822896	2.45678	0.334948
1219	Gh_D05G1808	Gh_D13G0393	0.698797	0	0
1220	Gh_D05G0489	Gh_D13G1806	0.978216	0	0
1221	Gh_D06G2166	Gh_D08G2044	0.791558	2.00263	0.39526
1222	Gh_D06G0971	Gh_D10G1536	0.687248	0	0
1223	Gh_D06G0817	Gh_D10G1536	0.774961	0	0
1224	Gh_D06G1971	Gh_D11G1355	0.768051	0	0
1225	Gh_D06G0336	Gh_D12G0217	0.972547	2.48054	0.392071
1226	Gh_D06G1408	Gh_D12G0676	0.90754	2.71882	0.333799
1227	Gh_D06G0817	Gh_D12G0217	0.772489	0	0
1228	Gh_D06G1045	Gh_D12G0217	0.613282	3.62363	0.169245
1229	Gh_D06G2166	Gh_D12G1951	0.746402	0	0
1230	Gh_D06G1197	Gh_D13G0393	0.852246	0	0
1231	Gh_D06G1408	Gh_D13G1076	0.584377	0	0
1232	Gh_D07G0130	Gh_D07G0440	0.824334	0	0
1233	Gh_D07G0440	Gh_D07G0572	0.919598	1.96454	0.468099
1234	Gh_D07G2153	Gh_D08G2044	0.30423	1.09934	0.276739
1235	Gh_D07G1484	Gh_D08G2044	0.853046	2.95736	0.288449
1236	Gh_D07G1396	Gh_D08G2044	0.790134	0	0
1237	Gh_D07G0130	Gh_D08G0506	0.980437	0	0
1238	Gh_D07G0084	Gh_D08G0629	0.748384	3.29987	0.226792
1239	Gh_D07G0277	Gh_D08G0506	0.65537	3.34943	0.195666
1240	Gh_D07G0277	Gh_D08G2044	0.697106	0	0
1241	Gh_D07G0130	Gh_D08G0629	0.843516	0	0
1242	Gh_D07G0440	Gh_D08G2527	0.866158	0	0
1243	Gh_D07G1571	Gh_D08G2044	0.889392	0	0
1244	Gh_D07G0440	Gh_D08G1225	0.70481	2.89964	0.243068
1245	Gh_D07G2153	Gh_D09G2186	0.518727	0	0
1246	Gh_D07G1235	Gh_D09G2285	0.892527	0	0
1247	Gh_D07G1571	Gh_D09G2285	0.693313	0	0
1248	Gh_D07G0362	Gh_D09G2285	0.677909	4.38483	0.154603
1249	Gh_D07G0130	Gh_D09G1869	0.715303	1.88576	0.379319
1250	Gh_D07G1484	Gh_D10G1536	0.640775	2.07474	0.308846
1251	Gh_D07G0440	Gh_D10G1679	0.71498	2.50534	0.285383
1252	Gh_D07G0277	Gh_D10G1536	0.715047	0	0
1253	Gh_D07G1484	Gh_D11G1355	0.602191	0	0
1254	Gh_D07G2153	Gh_D11G1355	0.522738	0	0
1255	Gh_D07G0440	Gh_D11G0263	0.749106	0	0
1256	Gh_D07G0440	Gh_D11G0426	0.682676	0	0
1257	Gh_D07G0277	Gh_D11G0426	0.645643	0	0
1258	Gh_D07G0277	Gh_D11G1355	0.616991	0	0
1259	Gh_D07G0572	Gh_D11G0426	0.790133	1.77963	0.443988
1260	Gh_D07G0440	Gh_D11G0802	0.685576	0	0
1261	Gh_D07G0440	Gh_D12G1113	0.754262	0	0
1262	Gh_D07G1571	Gh_D12G0217	0.743398	1.69833	0.437722
1263	Gh_D07G0440	Gh_D12G0958	0.690487	0	0
1264	Gh_D07G0155	Gh_D12G1951	0.681633	3.2415	0.210283
1265	Gh_D07G0440	Gh_D12G1951	0.508551	0	0
1266	Gh_D07G0440	Gh_D12G2133	0.65888	0	0
1267	Gh_D07G0442	Gh_D12G2131	0.83639	2.16018	0.387185
1268	Gh_D07G0084	Gh_D12G1951	0.887646	0	0
1269	Gh_D07G0440	Gh_D12G0658	0.633797	1.56525	0.404918
1270	Gh_D07G0155	Gh_D12G2133	0.729713	0	0
1271	Gh_D07G1485	Gh_D12G1652	0.792077	1.95642	0.40486
1272	Gh_D07G0440	Gh_D13G1853	0.803498	3.06411	0.262229
1273	Gh_D07G0442	Gh_D13G1855	1.16866	3.74718	0.311877
1274	Gh_D07G1484	Gh_D13G1806	0.956958	2.14144	0.446875
1275	Gh_D08G0461	Gh_D08G2044	0.675156	0	0
1276	Gh_D08G0629	Gh_D08G1798	0.618589	5.28889	0.11696
1277	Gh_D08G0629	Gh_D08G2044	0.755893	2.36207	0.320013
1278	Gh_D08G0629	Gh_D08G1530	0.977579	3.39945	0.28757
1279	Gh_D08G0629	Gh_D08G1814	0.858475	0	0
1280	Gh_D08G1534	Gh_D08G2402	0.687555	0	0
1281	Gh_D08G1530	Gh_D09G1869	0.960447	3.15871	0.304063
1282	Gh_D08G0629	Gh_D09G2324	0.739756	0	0
1283	Gh_D08G0461	Gh_D09G2285	0.607576	0	0
1284	Gh_D08G0506	Gh_D09G2324	0.724944	0	0
1285	Gh_D08G1310	Gh_D09G2285	0.616537	0	0
1286	Gh_D08G2572	Gh_D09G2186	0.793474	2.76933	0.286522
1287	Gh_D08G2044	Gh_D09G0401	0.867938	2.77226	0.313079
1288	Gh_D08G1814	Gh_D09G1869	0.822954	0	0
1289	Gh_D08G0629	Gh_D09G2186	0.703163	2.99372	0.234879
1290	Gh_D08G0629	Gh_D09G0781	0.844844	0	0
1291	Gh_D08G2527	Gh_D09G2186	0.538025	0	0
1292	Gh_D08G0894	Gh_D09G2285	0.954154	0	0
1293	Gh_D08G0629	Gh_D09G1869	0.636893	0	0
1294	Gh_D08G0506	Gh_D10G0971	0.932011	0	0
1295	Gh_D08G2044	Gh_D10G1536	0.544199	0	0
1296	Gh_D08G1798	Gh_D10G0971	0.767683	0	0
1297	Gh_D08G0629	Gh_D10G1536	0.643584	0	0
1298	Gh_D08G0894	Gh_D10G1537	0.788264	2.5183	0.313014
1299	Gh_D08G0506	Gh_D10G0728	0.725691	1.81189	0.400516
1300	Gh_D08G2044	Gh_D11G1355	0.448801	0	0
1301	Gh_D08G0629	Gh_D11G0802	0.160308	0.759586	0.211046
1302	Gh_D08G2044	Gh_D11G2586	0.34593	2.01498	0.171679
1303	Gh_D08G1798	Gh_D11G0802	0.477569	0	0
1304	Gh_D08G0506	Gh_D11G1355	0.619316	0	0
1305	Gh_D08G1922	Gh_D11G1355	0.655459	1.32768	0.493689
1306	Gh_D08G2527	Gh_D11G0426	0.755786	0	0
1307	Gh_D08G0629	Gh_D11G1355	0.524123	0	0
1308	Gh_D08G0629	Gh_D11G0263	1.00995	0	0
1309	Gh_D08G1159	Gh_D11G0426	1.11062	0	0
1310	Gh_D08G0461	Gh_D11G0426	0.713139	2.24125	0.318188
1311	Gh_D08G1798	Gh_D12G2133	0.107121	0.669477	0.160007
1312	Gh_D08G0283	Gh_D12G0958	0.60697	0	0
1313	Gh_D08G0629	Gh_D12G0951	0.918019	0	0
1314	Gh_D08G0629	Gh_D12G2133	0.686856	0	0
1315	Gh_D08G1814	Gh_D12G1951	0.775016	3.54554	0.218589
1316	Gh_D08G0629	Gh_D12G1133	0.871409	3.38672	0.257302
1317	Gh_D08G2044	Gh_D12G1411	0.817516	4.16472	0.196296
1318	Gh_D08G0506	Gh_D12G1622	0.745226	1.9784	0.37668
1319	Gh_D08G1922	Gh_D12G1951	0.929953	0	0
1320	Gh_D08G0630	Gh_D12G0960	0.47887	0.984815	0.486253
1321	Gh_D08G1535	Gh_D12G2131	1.40763	0	0
1322	Gh_D08G1798	Gh_D12G0958	0.539378	2.26854	0.237764
1323	Gh_D08G0461	Gh_D12G0958	0.72221	0	0
1324	Gh_D08G2044	Gh_D13G2241	0.931837	0	0
1325	Gh_D08G0629	Gh_D13G1076	0.434842	0	0
1326	Gh_D08G0461	Gh_D13G1806	0.678491	0	0
1327	Gh_D08G0157	Gh_D13G0393	1.11324	1.92884	0.577157
1328	Gh_D08G1798	Gh_D13G1076	0.584987	0	0
1329	Gh_D09G0401	Gh_D09G2285	1.01747	0	0
1330	Gh_D09G2186	Gh_D09G2285	0.5935	0	0
1331	Gh_D09G1869	Gh_D09G2285	0.795703	2.7236	0.292151
1332	Gh_D09G2285	Gh_D10G1679	0.825495	0	0
1333	Gh_D09G2186	Gh_D10G1536	0.351785	0	0
1334	Gh_D09G1869	Gh_D10G0495	0.770196	3.27185	0.235401
1335	Gh_D09G2285	Gh_D10G1726	0.20475	0.761303	0.268947
1336	Gh_D09G2285	Gh_D10G2078	0.916026	2.20965	0.414557
1337	Gh_D09G2186	Gh_D11G1355	0.293366	0	0
1338	Gh_D09G1587	Gh_D11G0426	1.05322	0	0
1339	Gh_D09G0206	Gh_D11G1355	0.696143	3.0886	0.225391
1340	Gh_D09G1869	Gh_D11G0813	0.85518	0	0
1341	Gh_D09G2186	Gh_D11G2502	0.495459	0	0
1342	Gh_D09G2186	Gh_D11G0426	0.579455	2.91007	0.199121
1343	Gh_D09G1869	Gh_D12G0958	0.497752	2.56463	0.194084
1344	Gh_D09G1953	Gh_D12G0217	0.845835	0	0
1345	Gh_D09G1869	Gh_D12G1411	0.659731	0	0
1346	Gh_D09G1869	Gh_D12G2133	0.121202	0.751022	0.161383
1347	Gh_D09G1869	Gh_D12G1113	0.789051	0	0
1348	Gh_D09G2285	Gh_D12G1660	0.987566	0	0
1349	Gh_D09G2186	Gh_D13G1806	0.620651	1.63457	0.379702
1350	Gh_D09G1953	Gh_D13G0393	0.816566	0	0
1351	Gh_D09G1808	Gh_D13G1806	0.783485	0	0
1352	Gh_D09G1869	Gh_D13G1853	1.22201	0	0
1353	Gh_D09G1176	Gh_D13G0393	1.09651	3.30219	0.332055
1354	Gh_D09G1869	Gh_D13G0393	0.745585	2.62371	0.284172
1355	Gh_D10G1536	Gh_D11G1355	0.295527	0	0
1356	Gh_D10G0971	Gh_D11G0426	1.02623	0	0
1357	Gh_D10G0272	Gh_D11G1355	0.492374	2.30884	0.213256
1358	Gh_D10G1399	Gh_D13G0393	0.941807	0	0
1359	Gh_D11G1355	Gh_D11G2586	0.508237	0	0
1360	Gh_D11G0263	Gh_D11G0426	0.826323	2.0431	0.404445
1361	Gh_D11G1355	Gh_D11G2502	0.584413	0	0
1362	Gh_D11G0239	Gh_D11G1355	0.512987	0	0
1363	Gh_D11G0085	Gh_D11G0426	0.896698	2.65764	0.337404
1364	Gh_D11G0426	Gh_D12G1951	0.658642	0	0
1365	Gh_D11G0803	Gh_D12G2133	0.620893	4.16472	0.149084
1366	Gh_D11G1355	Gh_D12G0658	0.700879	1.90896	0.367152
1367	Gh_D11G1355	Gh_D12G2494	0.794109	1.85273	0.428615
1368	Gh_D11G0263	Gh_D12G2133	0.811336	0	0
1369	Gh_D11G1355	Gh_D12G1113	0.572245	2.53359	0.225863
1370	Gh_D11G0813	Gh_D12G0958	1.00183	0	0
1371	Gh_D11G0802	Gh_D12G0958	0.447089	1.61281	0.277211
1372	Gh_D11G0426	Gh_D13G1555	0.644767	2.25759	0.285599
1373	Gh_D11G2586	Gh_D13G1806	0.182347	0.952819	0.191376
1374	Gh_D11G2586	Gh_D13G0393	0.766694	2.52287	0.303898
1375	Gh_D11G1033	Gh_D13G0393	0.748003	2.48857	0.300576
1376	Gh_D12G0217	Gh_D12G1577	0.881818	3.44349	0.256082
1377	Gh_D12G0217	Gh_D12G1113	0.757217	2.07915	0.364195
1378	Gh_D12G0958	Gh_D12G2133	0.481628	2.61858	0.183927
1379	Gh_D12G0958	Gh_D12G1951	0.671594	0	0
1380	Gh_D12G1391	Gh_D12G1951	0.768731	0	0
1381	Gh_D12G1951	Gh_D12G2133	0.715754	0	0
1382	Gh_D12G1113	Gh_D12G1951	0.834556	0	0
1383	Gh_D12G0658	Gh_D13G0393	0.499089	3.45137	0.144606
1384	Gh_D12G0743	Gh_D13G0393	1.14768	3.01626	0.380496
1385	Gh_D12G1622	Gh_D13G0393	1.09119	2.75366	0.396268
1386	Gh_D12G0958	Gh_D13G0226	0.915875	5.44222	0.168291
1387	Gh_D12G2308	Gh_D13G1806	0.895746	0	0
1388	Gh_D12G0217	Gh_D13G0393	0.239731	0.739635	0.324121
1389	Gh_D12G1577	Gh_D13G0393	0.881024	0	0
1390	Gh_D12G0217	Gh_D13G0934	0.662011	0	0
1391	Gh_D12G1411	Gh_D13G0393	1.17174	0	0
1392	Gh_D13G0717	Gh_D13G1806	0.833204	0	0
